# Supplementary material for: Epigenetic silencing of PHYHD1 in hepatocellular carcinoma revealed by integrated multi-omics analysis
Source: Front Genet. 2026 Jun 22;17:1848528. doi: 10.3389/fgene.2026.1848528 (PMC13333458; doi:10.3389/fgene.2026.1848528)
Supplement: Supplementary file 1 [file Table2.xlsx]

## Sheet: Supplementary Table2
Gene	logFC	logCPM	PValue	FDR
CLEC4M	-7.46917	4.18456	1.86e-15	2.76e-11
MT1X	-4.71388	5.54213	4.75e-15	3.53e-11
FCN2	-5.76959	4.43923	4.8e-13	1.95e-09
ZIC5	10.3559	0.684377	5.25e-13	1.95e-09
FCN3	-4.43331	4.99149	6.99e-13	2.08e-09
CYP3A4	-5.64825	9.70608	1.06e-12	2.62e-09
CLEC4G	-5.45433	4.29008	1.94e-12	4.12e-09
IDO2	-5.28621	3.08874	6.06e-12	1.13e-08
B4GALNT2	10.6961	1.01415	1.01e-11	1.67e-08
ZIC2	6.90089	1.11082	1.38e-11	1.97e-08
EBF2	7.96243	-0.0661789	1.46e-11	1.97e-08
HOXA13	12.0931	2.3885	2.04e-11	2.53e-08
MT1F	-6.06877	6.93244	3.58e-11	4.1e-08
AC068535.3	-7.12721	0.868647	3.92e-11	4.1e-08
CYP1A2	-6.56388	6.9578	4.13e-11	4.1e-08
MT1M	-5.21402	5.34332	5.14e-11	4.78e-08
CDKN3	5.82314	2.18005	6.24e-11	5.46e-08
CRHBP	-3.75784	4.4007	7.19e-11	5.94e-08
IGF2BP1	6.78265	2.16886	8.13e-11	6.37e-08
BMS1P8	11.6973	1.9903	1.08e-10	8.01e-08
SFN	5.10914	2.79642	1.13e-10	8.05e-08
CTD-2008P7.8	10.9849	1.27369	1.39e-10	9.41e-08
AKR1B10	6.66172	6.35621	1.92e-10	1.24e-07
ASPM	4.33239	3.55916	2.52e-10	1.56e-07
HAMP	-4.4904	8.42659	3.61e-10	2.15e-07
CENPF	4.17144	3.4415	5.09e-10	2.91e-07
NEK2	6.3801	1.51901	5.97e-10	3.29e-07
MT2A	-4.17076	10.2368	8.84e-10	4.7e-07
SULT1C2	5.02132	4.21188	1.53e-09	7.86e-07
CD5L	-4.16323	4.1589	1.64e-09	8.15e-07
ADM2	3.36069	3.04239	1.9e-09	9.13e-07
CA12	8.36429	4.06986	2.17e-09	9.61e-07
HOXA10	10.0013	0.321615	2.18e-09	9.61e-07
CXCL14	-4.77301	4.96956	2.2e-09	9.61e-07
LYVE1	-3.54155	3.34676	2.51e-09	1.07e-06
CCL20	5.01763	4.09118	2.89e-09	1.17e-06
RP11-443P15.2	7.50032	1.15414	2.98e-09	1.17e-06
SLC6A13	-2.59284	4.07584	2.99e-09	1.17e-06
CYP26A1	-3.79435	3.60109	4e-09	1.53e-06
ECM1	-2.79645	4.83131	4.58e-09	1.71e-06
AC079466.1	12.2995	5.04256	5.81e-09	2.11e-06
IQGAP3	4.06875	2.89235	6.78e-09	2.4e-06
PLGLA	-4.13549	3.98444	1.19e-08	4.13e-06
KIFC1	4.06684	2.00233	1.31e-08	4.44e-06
FAM111B	5.17191	2.55558	1.86e-08	6.15e-06
ANLN	5.56845	3.11467	1.99e-08	6.44e-06
RP11-42O15.3	-3.50485	2.36973	2.8e-08	8.86e-06
MT1E	-4.94281	8.6796	3.27e-08	1.01e-05
CDC6	4.5232	2.55032	3.67e-08	1.12e-05
LPA	-2.68936	4.56179	3.75e-08	1.12e-05
RANBP3L	-3.95921	2.89703	4.03e-08	1.17e-05
LRAT	-3.12924	3.1523	4.1e-08	1.17e-05
C8orf46	-3.33764	2.84887	4.8e-08	1.33e-05
RRM2	3.81489	3.26428	4.82e-08	1.33e-05
SHBG	-3.27778	4.9628	5.14e-08	1.39e-05
LINC00907	-5.29019	0.803054	5.67e-08	1.51e-05
TMEM150B	3.75463	2.3212	5.98e-08	1.54e-05
GPC3	5.77289	6.8175	6.07e-08	1.54e-05
PADI1	11.8017	3.65098	6.1e-08	1.54e-05
MT1A	-4.4095	3.49262	6.37e-08	1.58e-05
ISX	8.15195	1.38783	6.53e-08	1.59e-05
PBK	5.80296	1.27704	6.61e-08	1.59e-05
LAPTM4B	2.87204	5.87621	7.7e-08	1.82e-05
NCAPG	4.78551	2.00688	8.19e-08	1.91e-05
DTL	4.46934	1.79373	9.93e-08	2.26e-05
KCNN2	-4.62953	2.22118	1e-07	2.26e-05
RP11-242J7.1	7.31535	1.42855	1.02e-07	2.27e-05
LINC01554	-3.70225	4.24381	1.23e-07	2.69e-05
MAPK8IP2	4.82782	2.94667	1.36e-07	2.94e-05
ADH1B	-3.53501	10.7599	1.42e-07	3.01e-05
MYBL2	3.81843	2.53857	1.52e-07	3.16e-05
KCND3	-4.13829	3.12391	1.53e-07	3.16e-05
CAP2	2.81588	4.04417	1.64e-07	3.34e-05
MKI67	3.82671	3.55561	2e-07	4.02e-05
HOTTIP	10.3324	0.666614	2.09e-07	4.16e-05
TMIE	4.24476	1.49365	2.3e-07	4.51e-05
STAB2	-3.78849	3.75942	2.41e-07	4.66e-05
TRIM54	9.95058	0.29271	2.55e-07	4.81e-05
MARCO	-4.05984	3.10624	2.55e-07	4.81e-05
SATB1	-2.21099	4.42986	2.93e-07	5.45e-05
TRIM71	8.73612	2.43821	2.99e-07	5.5e-05
SUSD4	3.66491	3.38693	3.03e-07	5.51e-05
E2F1	3.35843	2.55916	3.24e-07	5.8e-05
MELK	4.6764	1.94779	3.53e-07	6.25e-05
PITX1	10.602	0.923763	3.79e-07	6.57e-05
MYO18B	11.9542	2.25081	3.79e-07	6.57e-05
UBE2C	3.70756	2.35833	3.93e-07	6.72e-05
PRAME	8.57363	2.29825	4.25e-07	7.2e-05
RN7SK	-4.87421	4.93024	4.64e-07	7.76e-05
TM4SF20	12.1926	4.02703	4.93e-07	8.15e-05
TOP2A	4.45559	4.18153	5.3e-07	8.67e-05
MTND4P20	-4.3824	5.66302	5.65e-07	9.14e-05
SKA3	4.91247	0.928375	6.2e-07	9.93e-05
CD1D	-2.40749	3.1394	6.59e-07	0.000104301
N4BP2L1	-2.10181	5.49326	6.98e-07	0.000106998
PSPH	2.35361	4.07749	6.99e-07	0.000106998
DMBT1	9.27179	-0.338626	7e-07	0.000106998
MBL1P	-4.40337	1.15946	7.04e-07	0.000106998
MCM2	3.24068	3.38886	7.24e-07	0.000108867
CDK1	3.64149	2.5655	7.96e-07	0.00011847
LPAL2	-2.63578	3.13176	9.03e-07	0.000133154
AC009014.3	6.62851	1.77248	9.26e-07	0.000135216
DUSP9	4.13665	1.64593	1.04e-06	0.000149747
CDC25C	5.16612	0.617036	1.1e-06	0.000157549
SFRP4	4.50198	2.81239	1.24e-06	0.000175149
SLC1A2	-3.00867	5.02987	1.28e-06	0.000179366
CYP3A43	-3.73586	4.31169	1.33e-06	0.000184826
CCNB1	3.20143	2.5777	1.41e-06	0.000194359
MUC13	6.86032	5.85613	1.42e-06	0.000194359
MACROD1	-1.83792	4.7642	1.45e-06	0.000196537
TTK	4.76009	1.4198	1.55e-06	0.000208413
PRAMEF4	9.34588	2.67413	1.6e-06	0.000212132
TTC39A	4.33261	2.92857	1.74e-06	0.000229714
KIF4A	5.1702	1.91259	1.77e-06	0.000231282
CYP2B6	-3.79148	8.21563	1.83e-06	0.000237067
MAFA	9.94081	0.28946	1.9e-06	0.000243294
VIPR1	-3.10411	4.87095	2.09e-06	0.000263435
ACSL4	2.95474	6.23771	2.09e-06	0.000263435
TGM3	6.31676	2.47106	2.13e-06	0.000266728
MDK	3.16222	5.01789	2.17e-06	0.00026915
C2CD4A	6.54229	3.3815	2.32e-06	0.000284957
MYH4	11.3795	3.89215	2.72e-06	0.000332229
OAT	-2.32757	5.03533	2.83e-06	0.000343006
KPNA2	2.44816	4.05352	3.05e-06	0.000366377
RP11-141M3.6	-3.61685	2.05893	3.08e-06	0.000366377
MMP11	3.92987	1.89135	3.11e-06	0.000367716
KIF20A	3.90843	1.88546	3.14e-06	0.000368642
NPSR1-AS1	6.11436	0.0656001	3.27e-06	0.000379277
ECT2	2.99204	2.61533	3.32e-06	0.000379277
C8A	-2.57174	7.98735	3.34e-06	0.000379277
RPLP0P2	9.93563	0.287603	3.35e-06	0.000379277
ELFN2	6.43574	3.42149	3.36e-06	0.000379277
CPLX2	10.5449	0.870507	3.46e-06	0.000387325
RAB3B	6.60465	2.24997	3.8e-06	0.000422092
ENAH	2.09847	5.63421	4.02e-06	0.000443138
UBE2T	3.10127	1.54544	4.28e-06	0.000465758
CD109	3.75041	3.38625	4.29e-06	0.000465758
HIST3H2A	4.1005	2.31417	4.43e-06	0.000477465
RP11-255H23.4	10.2365	0.569616	4.76e-06	0.000509281
ITPKA	3.32172	1.99768	4.93e-06	0.000524465
TROAP	4.18578	1.8083	5.19e-06	0.000547509
TTC36	-5.05306	4.22796	5.32e-06	0.000547716
ZSCAN31	2.62909	3.16142	5.32e-06	0.000547716
CDT1	3.49377	1.42296	5.33e-06	0.000547716
ERRFI1	-2.29866	9.01501	5.37e-06	0.000547716
SMC1B	5.96874	1.38063	5.37e-06	0.000547716
UCK2	1.99023	3.91824	5.41e-06	0.000548081
ROBO1	2.99458	5.02586	5.58e-06	0.000561679
PEG10	4.23901	6.81715	5.73e-06	0.000572775
OIT3	-2.5105	4.41228	5.97e-06	0.000589462
TSKU	-2.24541	6.85228	5.98e-06	0.000589462
SLC25A18	-2.44259	6.13619	6.09e-06	0.000596702
NXPH4	5.98911	1.43664	6.22e-06	0.000601706
CDCA5	3.47302	1.35546	6.22e-06	0.000601706
CLCNKA	4.61615	0.61414	6.33e-06	0.000607607
SSTR5	10.3621	0.693665	6.58e-06	0.000627527
MCM4	2.55134	4.39775	7.18e-06	0.000680394
E2F8	4.56775	0.5996	7.3e-06	0.00068631
CLGN	4.69058	3.56944	7.33e-06	0.00068631
RIC3	-3.0015	1.58683	7.41e-06	0.00068926
ADH4	-3.56894	10.1823	7.58e-06	0.000700629
TCF19	2.77923	3.10466	7.73e-06	0.000710104
CCNB2	3.52013	1.68967	8.12e-06	0.000741269
DEPDC7	-2.24258	5.19093	8.43e-06	0.000765234
CDKN2A	3.95344	3.78076	8.63e-06	0.000778348
MOGAT2	-2.57642	5.41278	8.75e-06	0.000784658
CLEC1B	-4.33619	2.16922	9e-06	0.000802578
EXO1	4.42652	0.718012	1.01e-05	0.00088764
PLAC8	-2.63867	2.25291	1.01e-05	0.00088764
SKA1	5.25242	1.46747	1.01e-05	0.00088764
CENPU	3.42833	2.90192	1.05e-05	0.00091222
SCGB3A1	-4.67864	1.69726	1.07e-05	0.000925266
TMEM25	-2.54109	3.14862	1.08e-05	0.000932291
CYP17A1	4.53934	4.77921	1.09e-05	0.000932876
GTSE1	3.75697	1.25781	1.14e-05	0.000964218
TMEM82	-2.98511	3.852	1.14e-05	0.000964218
ATP13A4	-4.25372	0.540169	1.26e-05	0.00105773
FREM2	-3.40504	3.60135	1.28e-05	0.00106975
CLDN2	-2.22644	4.28513	1.3e-05	0.00108202
ST6GALNAC2	2.86105	2.60659	1.31e-05	0.00108746
GRIK4	3.98939	0.579109	1.35e-05	0.00110743
SSTR5-AS1	11.2133	1.522	1.39e-05	0.00113442
LILRB5	-2.11909	3.46822	1.42e-05	0.00115325
CXCR2P1	-2.94492	2.59201	1.43e-05	0.00115325
IGSF3	3.28114	3.29556	1.44e-05	0.00115325
BUB1	3.83983	1.78644	1.44e-05	0.00115325
SLC2A5	5.72133	3.93438	1.51e-05	0.00120339
TRIM47	2.42534	4.25219	1.54e-05	0.00122147
TCAM1P	9.71488	0.0761526	1.56e-05	0.00122523
AC006262.5	10.8869	1.20525	1.56e-05	0.00122523
RIBC2	4.42243	0.0471154	1.63e-05	0.00125295
SPC24	3.25593	1.69905	1.63e-05	0.00125295
C16orf70	-2.00243	4.48111	1.63e-05	0.00125295
CBX2	3.9301	1.43354	1.63e-05	0.00125295
CYP2C19	-2.81145	3.61913	1.66e-05	0.00126096
ZFP1	-2.04544	3.57422	1.66e-05	0.00126096
COMP	5.43168	-0.45493	1.67e-05	0.00126523
RAD51AP1	3.24311	1.33069	1.71e-05	0.0012824
MEP1A	6.54146	3.38746	1.74e-05	0.00129504
ZC3H13	-1.8392	6.03142	1.74e-05	0.00129504
FMO1	4.8831	2.71563	1.77e-05	0.00130774
ST3GAL6	-2.06968	5.53813	1.8e-05	0.00132416
CYP8B1	-3.21385	7.2837	1.81e-05	0.00132416
CDC20	3.62564	2.0965	1.85e-05	0.00134796
HMGCL	-1.98424	6.63268	1.87e-05	0.00135857
HHIPL2	5.44925	0.767527	1.91e-05	0.00137752
FAM132B	4.83384	-0.176808	1.92e-05	0.00138187
AURKA	2.68009	2.7106	1.93e-05	0.00138403
REG3A	14.9465	5.22772	1.96e-05	0.0013915
UGT1A10	9.57574	-0.0524032	1.96e-05	0.0013915
GALNT5	8.17975	0.110469	2e-05	0.00140898
CENPE	4.58565	2.10077	2.07e-05	0.00145094
AHNAK2	4.84387	3.06993	2.08e-05	0.0014563
LUCAT1	9.60681	-0.0256642	2.16e-05	0.00150029
CYP2E1	-3.64937	10.7842	2.19e-05	0.00151904
IGF2BP3	5.31729	1.38359	2.23e-05	0.0015296
FDCSP	7.84233	2.16503	2.23e-05	0.0015296
LRRK2	-2.29108	3.43073	2.33e-05	0.00159238
WDR76	3.01473	1.86056	2.35e-05	0.00159623
RNF157	2.58342	3.09195	2.4e-05	0.00161902
C8orf4	-2.23033	6.50499	2.4e-05	0.00161902
FAM189B	1.69757	3.76826	2.51e-05	0.00168612
CTH	-2.39919	5.29036	2.6e-05	0.00173858
SLC38A2	-1.93078	7.92757	2.86e-05	0.00190239
C9	-3.78504	8.79213	2.94e-05	0.00193968
ABCA9	-2.2015	4.39298	2.95e-05	0.00193968
GPR35	3.99055	3.37316	2.97e-05	0.00193968
TDGF1	3.32179	2.55513	2.97e-05	0.00193968
KIAA1462	1.92146	3.85194	3.09e-05	0.00200782
EPB41L4B	-1.80092	5.95136	3.1e-05	0.00200782
STMND1	5.3498	-0.105246	3.2e-05	0.00205963
DIRAS3	-3.18652	1.72519	3.37e-05	0.00215421
ACOT12	-2.64069	5.38578	3.37e-05	0.00215421
ANGPTL6	-3.29019	2.26197	3.4e-05	0.00215755
PGC	11.4462	1.72358	3.41e-05	0.00215755
CKAP2L	4.54324	0.746142	3.43e-05	0.0021616
HLF	-1.9872	6.03669	3.44e-05	0.0021616
THY1	2.85104	4.33455	3.5e-05	0.00217724
RP11-863K10.7	-3.38569	0.509528	3.5e-05	0.00217724
NUSAP1	2.60414	3.18986	3.51e-05	0.00217724
MYRIP	-2.05756	4.01167	3.61e-05	0.00223118
GNAZ	3.61704	2.69422	3.63e-05	0.00223232
EBPL	-1.75146	5.20494	3.65e-05	0.00223346
CDKN2B	3.34579	3.15428	3.72e-05	0.00227064
TPRG1	-2.25768	2.56771	3.76e-05	0.00228649
CLSPN	4.63167	-0.464464	3.83e-05	0.00231687
XRCC2	3.44736	1.63984	3.87e-05	0.00233367
NUF2	3.65188	1.78766	3.9e-05	0.00233998
TDO2	-2.11383	7.72406	3.96e-05	0.0023687
TRIP13	3.22605	1.15769	4.16e-05	0.00247154
LIPC	-2.33795	6.27353	4.17e-05	0.00247154
NQO1	3.93663	4.07305	4.26e-05	0.00251626
MT2P1	-4.46545	0.884526	4.42e-05	0.00260077
RAP2A	2.03729	5.10002	4.53e-05	0.00265516
SGOL1	3.56906	0.229876	4.57e-05	0.00266853
ESRRG	-3.5484	0.865696	4.7e-05	0.00273378
AC004538.3	-3.06589	0.840391	4.78e-05	0.00275128
MAGEA1	9.60559	-0.0301107	4.8e-05	0.00275128
UCA1	-4.25722	0.277265	4.8e-05	0.00275128
CFP	-2.63126	3.46243	4.81e-05	0.00275128
TMEM106C	1.90597	4.74092	4.87e-05	0.00276712
PTTG1	2.94736	2.27798	4.88e-05	0.00276712
CHRM3	3.14139	1.69123	4.89e-05	0.00276712
OTOGL	7.22394	3.01765	5.25e-05	0.00296138
HAGLR	5.48675	2.32294	5.38e-05	0.00302372
ARG1	-1.88567	8.10221	5.42e-05	0.0030336
CSPG5	6.93707	-0.371468	5.54e-05	0.00308881
CASR	-4.38596	0.566931	5.64e-05	0.00313339
HJURP	3.90716	2.31799	5.66e-05	0.00313339
IL1RAP	-1.74504	5.57196	5.78e-05	0.00317614
NPY1R	-2.53266	2.47491	5.78e-05	0.00317614
COLEC10	-3.37148	3.0783	6.06e-05	0.00329977
KIF18A	4.03098	0.861456	6.06e-05	0.00329977
PRRT4	5.73908	0.0492938	6.07e-05	0.00329977
AKR7A3	-2.34208	6.31432	6.11e-05	0.00330093
CYP1A1	-3.28701	4.21414	6.12e-05	0.00330093
EFHC2	7.05346	0.746338	6.3e-05	0.00338445
CENPI	4.11264	0.24749	6.34e-05	0.00339491
CYP2C9	-3.20538	9.10852	6.54e-05	0.00348155
HBA2	-3.46187	3.42272	6.58e-05	0.00348155
CAPG	2.50043	4.12277	6.61e-05	0.00348155
ALDH2	-2.10351	9.13967	6.62e-05	0.00348155
MAP7D2	5.24574	1.95113	6.62e-05	0.00348155
KRT23	4.1371	4.1445	6.7e-05	0.0035101
LINC01085	9.38083	-0.234466	6.77e-05	0.00352661
RP11-510M2.5	-3.66581	1.03652	6.78e-05	0.00352661
REG1A	12.9538	3.24234	6.9e-05	0.00358132
IDNK	-2.03681	4.20091	6.99e-05	0.00361275
RSPO3	-3.04023	2.06725	7.02e-05	0.00361764
CCDC34	2.13802	2.8279	7.08e-05	0.00362934
CTHRC1	4.25551	1.45599	7.09e-05	0.00362934
C1QL1	2.87915	2.64065	7.37e-05	0.00375855
STRIP2	4.43834	1.64571	7.41e-05	0.00376514
MCM6	2.27643	3.72125	7.46e-05	0.0037706
ERICH5	2.16578	3.9286	7.47e-05	0.0037706
GINS1	3.33235	2.09922	7.53e-05	0.0037856
ILF2	1.5984	5.42464	7.67e-05	0.00384575
SULF1	2.97092	3.69549	7.89e-05	0.0039394
KIF15	3.59504	0.783431	8.01e-05	0.00398975
SLC25A47	-3.53931	7.15113	8.31e-05	0.00412362
IGF2BP2	2.77713	4.01997	8.49e-05	0.00419879
DCXR	-2.15116	8.96138	8.63e-05	0.00425338
LPL	3.64687	0.239191	8.78e-05	0.00431431
ASS1	-2.52887	9.35523	8.94e-05	0.00437879
DLEC1	-2.81201	0.649797	9.01e-05	0.00439874
COL4A1	2.37964	6.47286	9.17e-05	0.00446301
SAA1	-4.71168	8.31768	9.25e-05	0.00448644
SLC22A31	5.12966	2.89476	9.31e-05	0.00450198
GRAMD1C	-1.81092	4.44676	9.45e-05	0.00454976
UPK3A	4.1612	-0.016721	9.47e-05	0.00454976
LAMC1	1.99655	6.15218	9.66e-05	0.00461547
TBC1D16	1.71792	4.59611	9.67e-05	0.00461547
PCK1	-3.763	10.0543	9.77e-05	0.00464615
MAGEC2	9.40855	-0.215359	0.000100634	0.00477114
LOXL2	2.32015	2.79584	0.000102832	0.00485985
WDHD1	2.71353	1.83925	0.000104612	0.00492837
C6orf222	10.6228	0.949051	0.000105174	0.0049392
SCUBE1	3.27296	4.03526	0.000106292	0.00497601
HELLS	2.89468	2.72428	0.000109698	0.00511936
FAM83F	-3.10297	2.61912	0.00011094	0.00516115
LIFR	-2.31388	5.30791	0.000111848	0.00518716
FBXO21	-1.63431	5.24994	0.000113477	0.00524638
HSF2BP	4.18406	-0.236211	0.0001145	0.00527726
ASF1B	2.87032	1.40219	0.00011603	0.00533129
GBA	1.7219	5.02037	0.000117367	0.00537613
PAGE2	10.9083	1.22318	0.000117887	0.0053834
IGFALS	-2.42913	5.40522	0.000118452	0.00539266
RP11-587P21.2	9.76764	0.123619	0.000121365	0.0055084
CCDC170	3.20972	2.17584	0.000125753	0.00569021
BUB1B	3.7457	1.05506	0.00012689	0.00572428
BHMT	-2.43907	8.13873	0.000128453	0.00577042
TDRKH	3.04534	3.14824	0.000129007	0.00577042
NDC80	2.84745	2.0748	0.000129076	0.00577042
CYP2C8	-2.58586	9.70972	0.000129651	0.00577878
PLCB1	1.98021	3.34987	0.000133774	0.00594477
CYP2J2	-1.87846	5.55284	0.000134969	0.00598001
AKR1B15	4.94073	0.131931	0.000138558	0.0061208
AFAP1-AS1	5.52674	0.98212	0.000140608	0.00619301
TMCO3	1.91546	4.06672	0.000141684	0.0062045
LOX	3.89054	4.1855	0.000141703	0.0062045
GPT2	-2.06812	6.87329	0.000145738	0.00636246
STC2	3.47391	0.5875	0.000146552	0.0063793
ALDH8A1	-2.19757	6.16542	0.000149681	0.00649652
HEPACAM	-4.50164	1.52056	0.000151871	0.00656029
C1orf168	-1.87939	4.54588	0.000152032	0.00656029
CCDC80	3.36486	4.58911	0.000154754	0.00664889
ANKRD55	-2.93478	0.775901	0.000154979	0.00664889
HIST1H4H	3.15564	0.234325	0.0001565	0.00669488
ANKS6	2.10907	3.6011	0.000157822	0.00669897
PBLD	-2.02007	7.42006	0.000158226	0.00669897
SSX1	10.718	1.03805	0.00015834	0.00669897
SLC29A4	2.7905	3.50439	0.000159097	0.00669897
CHST4	-3.52398	3.35914	0.000159232	0.00669897
ERLIN1	-1.86362	5.74517	0.000159296	0.00669897
CDC45	3.64697	0.721675	0.000159812	0.00670174
MPZL1	1.93539	5.13341	0.000160661	0.00671333
TMEM98	1.59214	4.47425	0.000161278	0.00671333
ASPDH	-2.63121	5.89548	0.0001615	0.00671333
GUCY1B2	5.91106	1.81772	0.000161892	0.00671333
CENPL	2.91952	1.54944	0.000162705	0.00672829
CPEB3	-2.34307	5.14954	0.000163386	0.00673775
FRMPD1	3.1582	2.39643	0.000165045	0.00677506
IGFBP1	-2.63107	9.42621	0.000165201	0.00677506
SEC14L2	-1.78306	6.83414	0.000169229	0.00691705
KIF23	3.54059	1.70495	0.000169622	0.00691705
FAM222A	2.40148	2.25431	0.000170057	0.00691705
KIF2C	3.47374	1.20274	0.000175728	0.00712086
MCM3	1.71641	4.60683	0.000176025	0.00712086
ITGA6	1.65357	5.09083	0.000176954	0.00713907
APOF	-3.69768	6.59329	0.000178117	0.00715946
AMZ1	6.01084	2.3415	0.000178421	0.00715946
UBQLN4	1.81436	5.19073	0.000179311	0.00717583
ITGA2B	4.92239	1.11982	0.000183317	0.00731645
LAMA4	1.97768	4.44588	0.000185196	0.00737171
C1R	-1.9963	9.26517	0.000186417	0.0074005
IGHM	-3.96638	8.66614	0.000187413	0.00742025
TRAIP	2.90815	0.737367	0.000191495	0.00756176
ESR1	-2.92825	3.98618	0.000192831	0.00758737
ZCCHC6	-1.68111	5.73932	0.000193163	0.00758737
PRR11	2.82933	1.12505	0.000195913	0.00767514
CAMK2A	7.12367	2.70086	0.000196634	0.00768318
PIEZO2	1.68995	4.14575	0.000199117	0.00775984
SMYD3	2.12276	3.05489	0.000200494	0.00778778
NT5DC2	2.11932	3.89353	0.000200881	0.00778778
FLVCR1	1.98376	3.1986	0.000205348	0.00794029
TPX2	2.22343	3.48887	0.000206708	0.00797219
VCAN	2.68475	4.72366	0.000208411	0.00797697
CDCA2	4.23919	1.09913	0.000208612	0.00797697
MAPK4	3.5789	0.754213	0.00020884	0.00797697
POLE2	2.32277	2.26111	0.000208975	0.00797697
TRO	-1.70228	4.25034	0.000215425	0.00816292
GLMP	1.77943	4.81383	0.000215492	0.00816292
ADH6	-1.81028	7.65782	0.000217159	0.0082052
MT1L	-3.33525	2.68689	0.000222507	0.00836479
RP11-310K10.1	-3.63054	1.32968	0.000224376	0.00841383
PDK4	-2.34305	8.0232	0.000228138	0.00852678
MT1G	-4.38204	9.12884	0.000228534	0.00852678
FHAD1	3.87768	0.303481	0.000231271	0.00860734
AADAT	-2.32587	3.94397	0.000233395	0.00866471
NAT2	-3.6711	3.90832	0.000236625	0.00876279
CRIP3	2.36855	1.99949	0.000238573	0.00879343
LYZ	2.80573	5.72113	0.000238634	0.00879343
PNPLA7	-1.66353	4.08036	0.00023989	0.00880095
IGHA1	-2.43019	7.34619	0.000240021	0.00880095
GARS	1.62713	5.54958	0.000242136	0.0088567
LY6E	-2.06524	6.96552	0.000250787	0.00912827
KCNJ16	-3.95557	2.73307	0.000252126	0.00915463
ST8SIA6-AS1	6.52777	0.662879	0.000253309	0.00915464
IQCD	3.2559	-0.297667	0.000253892	0.00915464
DHRS1	-1.59643	5.43892	0.000253971	0.00915464
PDGFA	2.05405	3.35674	0.000254952	0.0091678
CXCL12	-1.85017	6.90771	0.000256512	0.00919022
FANCI	2.14146	2.31676	0.00025681	0.00919022
BIRC5	3.45295	0.859338	0.000258233	0.0091955
FGF12	4.33264	2.44437	0.000258604	0.0091955
SCP2	-1.80226	8.83524	0.000258811	0.0091955
PDLIM3	2.26375	3.72667	0.000260013	0.00921105
PRC1	3.11824	1.80276	0.000260486	0.00921105
B3GNT5	3.85122	3.41993	0.000262281	0.00923128
APCDD1	-3.18582	2.73966	0.000262298	0.00923128
CD244	-2.58906	1.11642	0.000263778	0.00926148
AKR7L	-1.70128	4.28875	0.00026512	0.00928668
LINC00261	-1.88201	6.97079	0.000266114	0.00929961
SLC5A1	-3.82148	3.18471	0.000267788	0.00933619
FUT2	4.5549	0.920132	0.000269393	0.00934487
SIGLEC1	-2.0117	4.5093	0.000269881	0.00934487
DARS2	1.63819	3.85765	0.00026992	0.00934487
UGT2B7	-2.72086	8.07599	0.000271161	0.00936608
RP11-561I11.3	10.7017	1.02563	0.000273887	0.00941073
TTYH2	3.00886	3.25808	0.000274312	0.00941073
IGHGP	-3.32668	2.03916	0.00027435	0.00941073
PEA15	1.69131	5.95459	0.000278174	0.00951995
CDCA8	2.91611	1.03228	0.000280381	0.00957346
HSD17B14	2.31481	4.56528	0.000283318	0.00965161
RP5-1120P11.1	4.64095	0.916577	0.000285202	0.00969362
TBX18	4.32539	1.37269	0.00028789	0.00976269
ID2	-1.59115	7.30364	0.000288738	0.00976918
LINC01287	9.66551	0.0268066	0.000294877	0.00995428
ARL6IP1	-1.61222	7.50287	0.000296671	0.00999219
RP11-116D2.1	-1.92054	5.05951	0.000297863	0.0100011
ITGAD	-2.36301	1.69102	0.000298278	0.0100011
RP11-844P9.2	2.91973	1.30113	0.000302501	0.0100987
ZNF385B	-2.16858	3.86103	0.000302547	0.0100987
C3P1	-2.85149	7.40563	0.000303754	0.0101115
CENPA	4.26571	0.326717	0.00030429	0.0101115
ID1	-2.09066	5.95498	0.000307153	0.0101839
ABCC8	4.21352	0.187289	0.000312009	0.0103219
KIF18B	3.47747	1.4974	0.000315775	0.0104234
EPS8L3	3.88309	1.20877	0.000322215	0.0105911
ADGRG7	-3.31264	2.70036	0.000323697	0.0105911
KDELC1	2.13296	2.85401	0.000324028	0.0105911
GSTZ1	-2.41991	5.29234	0.000324102	0.0105911
HHIP	-2.54057	3.21183	0.000324413	0.0105911
ADRA1A	-2.60937	4.29497	0.000327905	0.0106817
ARMCX3	-2.01469	3.78912	0.00033268	0.0108136
MSL3P1	2.25079	2.28215	0.000334282	0.0108137
S100A10	2.2694	6.3902	0.000334996	0.0108137
WDR72	-2.73567	5.69061	0.000335496	0.0108137
TPBGL	4.1456	0.450317	0.000335591	0.0108137
PDIA6	1.95561	5.90739	0.00033667	0.0108251
CDH12	10.2742	0.608447	0.000349899	0.0112262
CETP	-2.34366	3.0723	0.000352763	0.0112897
THBS2	2.45344	5.42717	0.000353394	0.0112897
ACSM3	-2.33785	4.00677	0.000354694	0.0113069
AKR1C3	1.81216	7.56113	0.000358758	0.0113846
C1orf198	1.87686	5.17644	0.000359053	0.0113846
MRAP2	4.51242	0.554676	0.0003599	0.0113846
TMEM145	4.82395	0.19948	0.000360191	0.0113846
NR1I2	-2.03597	5.7683	0.000368609	0.011626
MAGEA6	10.1581	0.496747	0.000373602	0.0117586
FOXO1	-1.6859	4.92343	0.00037483	0.0117599
CLVS2	10.1474	0.491256	0.000375223	0.0117599
LINC01133	5.64208	0.282883	0.000377244	0.0117984
CD177	6.87253	1.04891	0.000379542	0.0118213
SLC6A19	-3.7309	2.23854	0.000379564	0.0118213
TTYH3	2.42969	5.90841	0.000382328	0.0118825
TXLNGY	-1.77855	4.64038	0.000383548	0.0118956
SEC31B	-1.77204	3.47834	0.000388055	0.0120103
U91328.19	2.13044	2.10411	0.00039389	0.0121656
IP6K3	2.82991	2.69374	0.000395101	0.0121665
MYO1A	3.37959	0.405746	0.000395588	0.0121665
SPINK1	3.77559	3.47646	0.000396369	0.0121665
QPCT	5.14928	3.30469	0.000405178	0.0123917
SLC29A1	1.69221	5.76818	0.000405371	0.0123917
EHHADH	-2.18003	7.49284	0.000406575	0.0124023
COL5A2	2.13733	5.62437	0.000407385	0.0124023
NR3C2	-1.86423	2.88657	0.000410362	0.0124675
FEN1	2.02875	3.25328	0.000418991	0.0127037
AOX1	-1.74765	8.83891	0.000421004	0.0127388
DPF3	-2.59023	2.06488	0.00042814	0.0129285
FAP	3.34053	1.35378	0.000431055	0.0129901
GALNT3	-2.16404	2.09343	0.000432272	0.0130005
GABARAPL1	-1.59816	5.73394	0.000437836	0.0131412
CKB	2.20136	5.61953	0.000444319	0.0132557
NRG1	-3.82107	0.628859	0.000449806	0.0133925
RASSF8-AS1	-2.0549	2.68513	0.000451419	0.0134137
EGLN3	3.90376	3.46856	0.000461701	0.0136808
SGOL2	2.86764	1.53131	0.000462245	0.0136808
EEF1A2	4.78418	5.17607	0.000463271	0.013684
MYOM2	-2.61898	1.62182	0.000464832	0.0137029
PITPNM3	-2.77823	0.947341	0.000470601	0.0138455
TMPRSS9	2.17361	2.10515	0.000483082	0.0141847
JCHAIN	-2.5074	5.22128	0.000484257	0.0141912
ACTN2	3.8952	2.34071	0.000488258	0.0142803
CNDP1	-3.26963	3.40612	0.000505478	0.014755
FOXM1	3.08838	1.81287	0.000507699	0.0147908
AKR1C6P	-2.40049	2.85288	0.000510744	0.0148505
ADH1A	-2.48335	8.31801	0.000514245	0.0149231
MAT1A	-2.11539	9.38458	0.000515505	0.0149306
KCNJ15	-3.2425	3.25861	0.00052042	0.0150354
COX7B2	9.61481	-0.0210609	0.000521145	0.0150354
COL11A1	4.18844	0.594434	0.000522808	0.0150542
ALB	-1.75958	15.6495	0.000531216	0.0152374
FOLH1B	-3.79643	2.75037	0.000533962	0.0152574
DUOXA2	7.49058	2.35038	0.000541908	0.0154548
RUSC1	1.55327	3.76621	0.00054341	0.015468
PAGE2B	5.95996	0.475383	0.000547251	0.0155476
CYP39A1	-2.20857	4.91276	0.000549552	0.0155832
COL15A1	3.03449	3.90302	0.000550918	0.0155922
PRSS56	9.51444	-0.114459	0.000553744	0.0156425
CDKN2C	2.13601	2.91327	0.000557289	0.0156901
SIGLEC15	4.7327	2.31962	0.000557537	0.0156901
INSIG1	-1.78337	8.73052	0.000559827	0.0157248
SLITRK3	-4.40401	0.175264	0.00056206	0.0157578
LTBP2	2.17493	4.75876	0.000564643	0.0158005
SCARA3	2.08325	3.14184	0.000571363	0.0159272
TNNT2	5.05335	3.47247	0.000572223	0.0159272
TRIM50	5.16263	2.51017	0.000572816	0.0159272
TFDP3	9.44876	-0.177514	0.000573451	0.0159272
SSC4D	2.66077	2.20165	0.000578328	0.0160327
COCH	4.27493	1.01955	0.000582254	0.0161116
MMP24-AS1	-1.70507	3.70563	0.00058543	0.0161694
NBPF13P	-1.95835	2.23316	0.000597979	0.0164854
TUBA1B	1.74515	4.11876	0.000599359	0.0164929
LHX9	4.02339	1.80871	0.000601538	0.0165001
FSTL4	4.83334	-0.368968	0.000601839	0.0165001
LOXL4	2.39471	3.62378	0.000603749	0.0165221
PAGE5	7.73442	2.45182	0.00060711	0.0165836
ACKR3	2.3619	3.9707	0.000610553	0.0166471
ESM1	2.99841	2.05529	0.000613471	0.0166961
SFRP5	-3.3473	4.78536	0.000622712	0.0169166
ULBP1	5.8105	-0.466491	0.000626762	0.0169647
PTH2R	4.75988	3.36929	0.000628579	0.016983
LCAT	-2.4576	6.49383	0.000631313	0.017026
SKAP1	-1.86515	3.00104	0.00063398	0.017067
MTHFD1L	2.0875	2.77579	0.000637933	0.0171424
LMNB1	1.83167	3.39445	0.000640112	0.0171582
LRRN4CL	6.3204	0.143706	0.000641236	0.0171582
CSMD1	7.99483	0.111112	0.000641976	0.0171582
PDGFC	-1.71231	3.83509	0.000646878	0.0172582
NADK2	-1.59518	7.66943	0.000655568	0.0174587
TK1	1.86112	3.13785	0.000660141	0.0175491
GTSF1	5.52216	2.78272	0.000661492	0.0175537
S100P	4.47016	0.578164	0.000664897	0.0175915
ICAM1	2.26401	4.40264	0.000665592	0.0175915
DNASE1L3	-2.61446	5.39595	0.00066646	0.0175915
VSIG10	1.66035	4.22376	0.000675641	0.0177886
RP3-340N1.2	3.64511	2.07417	0.000677072	0.0177886
HTATSF1P2	3.65279	0.681564	0.000677887	0.0177886
CYP27C1	3.07453	0.389897	0.000678708	0.0177886
APLN	3.44691	0.303789	0.000681788	0.0178379
SGCE	1.58646	4.29262	0.000685058	0.017892
KDM8	-2.50289	4.17022	0.00068634	0.0178941
CTC-505O3.2	-3.31021	3.82314	0.000690788	0.0179786
ITGA2	2.37371	2.62104	0.000697973	0.0181339
MAPK12	2.01255	2.85543	0.000700454	0.0181666
LDHD	-1.81694	5.67105	0.000704911	0.0182034
MZB1	-2.95458	3.26966	0.000705574	0.0182034
LINC01093	-3.45209	4.21479	0.000706054	0.0182034
RNU1-70P	-1.72343	4.69907	0.000706762	0.0182034
OR10J6P	-3.13108	1.07358	0.000712672	0.0183239
DLGAP5	3.5707	0.989207	0.000718771	0.0184359
RNASEH2A	1.90864	2.71391	0.000719504	0.0184359
DCAF4L2	8.628	2.36207	0.000728084	0.0185759
IGLC3	-3.1104	6.19427	0.000728711	0.0185759
TFPI2	-3.13136	1.99226	0.00073368	0.0186403
CLDN10	-3.22024	2.19639	0.000733741	0.0186403
STXBP6	1.60166	3.41887	0.000744423	0.0188794
CYP1B1	2.25463	5.10248	0.000748754	0.018957
DNHD1	-1.67303	4.13024	0.000755484	0.0190949
ABCA12	6.08293	-0.453512	0.000761478	0.0192138
SPTBN2	-1.97153	4.78259	0.000766668	0.019312
PGM2	2.00018	4.67877	0.000775164	0.019473
PKHD1	-2.34762	4.40579	0.000775675	0.019473
CHAF1A	1.79286	2.8477	0.00077913	0.0195247
LGALS3	2.10939	5.32345	0.000781543	0.0195247
RMI2	2.90093	1.20584	0.000781669	0.0195247
ECEL1	6.4189	1.8938	0.000783129	0.0195284
OTUB2	2.24558	1.05964	0.000790606	0.019656
ANG	-1.95767	7.4331	0.000790887	0.019656
EEPD1	1.69435	4.9212	0.000800758	0.0198169
NAT1	-1.87416	2.81769	0.000801355	0.0198169
PTP4A3	1.90413	3.6991	0.000808699	0.0199527
GABRD	3.51353	1.07524	0.000809527	0.0199527
BTNL8	4.09655	1.98518	0.000811893	0.0199779
SLC45A4	2.20723	3.34286	0.00081816	0.0200989
B4GALNT4	3.98167	1.02415	0.000832827	0.0203584
QDPR	-1.58732	6.18101	0.000841062	0.0205242
JUN	-2.06311	7.82621	0.000842366	0.0205242
IGLC7	-3.44362	1.11618	0.000855217	0.0207893
RCAN1	-1.55858	5.4834	0.000856477	0.0207893
ADRB1	-3.54163	0.422154	0.000857434	0.0207893
MSTO1	1.77181	3.26643	0.000862911	0.0208881
RP11-54O7.3	-2.94384	2.16626	0.000864449	0.0208913
POSTN	2.54558	4.27171	0.000869456	0.0209527
ALDH4A1	-1.65097	6.90622	0.000869804	0.0209527
YBX2	2.04413	2.67569	0.000889483	0.0213921
GPD1	-1.89608	5.76311	0.000893835	0.0214417
PLXNC1	1.97287	3.62679	0.000894424	0.0214417
RELN	-2.51367	4.08422	0.000896999	0.0214689
PLEKHG6	2.15068	2.40354	0.000900676	0.0214894
CKAP2	1.97009	2.90206	0.000900744	0.0214894
CCNA2	2.35514	2.09111	0.000904309	0.0215003
NCAPH	2.99979	0.808582	0.000904874	0.0215003
SLCO1B3	-3.37307	5.98147	0.000905533	0.0215003
COL4A2	1.96663	6.28269	0.00091102	0.0215961
CYP4A22	-2.62083	7.23395	0.000919971	0.0217712
CENPW	2.77599	1.77388	0.000921332	0.0217712
FBXO43	3.32489	0.231526	0.000922984	0.0217757
LVCAT1	5.79172	0.232399	0.000939534	0.0220681
DEPDC1	4.46972	0.908051	0.000940145	0.0220681
GCGR	-2.82824	5.75259	0.000940437	0.0220681
CDC25A	3.34482	-0.00999257	0.000942791	0.0220681
MAGI2-AS3	-1.59239	3.83231	0.000944636	0.0220733
RP11-422N16.3	-3.41481	1.69133	0.000945976	0.0220733
MGAM2	6.00401	1.95261	0.00097099	0.0226164
UGT2B10	-2.72043	7.12933	0.000972744	0.0226164
APOC1	-1.74315	11.5071	0.00097381	0.0226164
SGSM1	2.63937	1.02015	0.000975665	0.0226242
PLP2	1.96703	3.7412	0.000979499	0.0226778
GLYAT	-2.16649	6.86913	0.000982204	0.0227051
TEKT1	5.41607	-0.384666	0.000984151	0.0227148
ARFGEF3	3.87922	3.45741	0.000986943	0.022744
RABIF	1.524	3.18979	0.000989476	0.0227671
ALG1L	3.68598	0.603064	0.000999193	0.0229227
PLVAP	1.94908	5.0438	0.000999319	0.0229227
COL1A1	2.57592	7.71104	0.00100276	0.0229663
F2RL3	2.92512	0.775763	0.00100584	0.0229843
COL8A1	2.56543	2.23918	0.00100663	0.0229843
MIOX	3.52207	0.565751	0.00101404	0.023118
BMPER	-2.8829	1.49959	0.00102221	0.0232686
MBL2	-2.33601	6.71413	0.00102799	0.0233645
TUBA1A	2.24485	5.00623	0.0010404	0.0236044
AC010524.2	3.5813	0.471235	0.00104172	0.0236044
UBE2S	1.97935	3.26902	0.00104882	0.0237292
CEMIP	2.4857	1.43381	0.00105988	0.0239067
NAT8B	2.76549	1.33297	0.00106262	0.0239322
FGF14-AS2	-2.60329	0.602038	0.00107632	0.02414
MIR99AHG	-2.07219	1.62352	0.00107689	0.02414
HBB	-2.78723	3.3612	0.00107712	0.02414
APOA4	-2.96921	2.48125	0.00107833	0.02414
PLGLB1	-2.05006	3.03598	0.00108249	0.0241942
CGREF1	1.89096	2.43463	0.001084	0.0241942
MEX3A	2.19127	1.72248	0.00109237	0.0243445
FBP1	-1.94077	8.35507	0.00109401	0.0243446
SEMA3F	1.91643	3.63761	0.0010959	0.0243503
RP11-295G20.2	2.14151	1.75797	0.00111072	0.0246429
CYP4A11	-2.79785	8.2196	0.00111406	0.02468
C6orf223	4.76093	2.36866	0.00111634	0.0246939
CELF4	3.40405	0.0884869	0.00112315	0.0248077
CTSK	1.65237	3.80562	0.00114632	0.0252819
FAM171B	2.78844	0.926944	0.00115145	0.0253213
TMEM132A	2.59809	1.85861	0.00115151	0.0253213
CELSR3	2.78599	2.27987	0.00115645	0.0253924
FAM150B	-2.46712	1.88877	0.00115825	0.0253945
GPSM1	2.45202	3.63346	0.00117843	0.0257988
CPXM1	3.12557	1.20634	0.00119285	0.0260764
ADH1C	-1.67952	9.22648	0.00119717	0.0261325
SOX4	1.95275	5.00105	0.00121902	0.0265703
SLC6A8	3.33068	4.48577	0.00123687	0.026763
CHEK1	2.16428	2.25492	0.00123775	0.026763
ABCD1	1.50381	4.50962	0.00123782	0.026763
PROM1	-2.62207	2.02632	0.00123864	0.026763
KISS1R	4.34702	-0.319549	0.00124376	0.0268332
PROZ	-2.05046	4.81181	0.0012455	0.0268332
PTGFRN	1.68955	4.41146	0.00126201	0.0271497
TCP10L	-3.08332	0.281921	0.00129274	0.0276704
SLC7A11	3.65464	1.04571	0.00129365	0.0276704
GIPC2	-1.6985	4.145	0.00130039	0.0277747
ZMIZ1-AS1	3.37568	-0.400951	0.00131324	0.0280089
GNAO1	-2.30952	3.69675	0.00132389	0.028169
PTMS	-1.51541	8.44518	0.00132453	0.028169
NCAPG2	1.92285	2.41918	0.00132676	0.0281762
VANGL1	1.71572	2.6895	0.00133659	0.0283444
RP1-152L7.5	1.93694	4.67355	0.00137258	0.0290664
TRIM31	2.86914	1.75727	0.00137643	0.0291065
MT-ND6	-1.96017	11.5965	0.00137858	0.0291105
ARHGAP11A	2.29972	2.35809	0.001381	0.0291203
PODXL2	2.89829	3.22247	0.00138714	0.0292084
BRIP1	2.21087	2.25087	0.00139404	0.0293122
KIF11	1.95434	2.01116	0.00139607	0.0293134
DBH	-1.9798	3.68911	0.00140255	0.0293663
RTN4R	1.82725	2.69169	0.0014045	0.0293663
LINC01296	3.64506	0.454882	0.00141335	0.0295098
KLRD1	-2.36654	1.09665	0.00141725	0.0295214
CD4	-1.54315	5.62478	0.00141985	0.0295214
CHAF1B	2.54277	1.97169	0.00142486	0.0295843
MT-ATP8	4.35236	6.97549	0.00142708	0.029589
IGLC2	-3.30972	6.61947	0.00145455	0.0301166
RP11-181C21.4	1.93093	2.262	0.0014678	0.0303488
NEB	2.62032	4.00033	0.00147633	0.0303555
COL5A1	1.76871	5.39249	0.00147753	0.0303555
TRGC2	-2.02627	1.65526	0.00147832	0.0303555
RACGAP1	1.81628	2.3835	0.00148092	0.030367
LINC00319	2.96131	2.17161	0.00149179	0.0305058
PCSK1N	4.85496	3.52835	0.0014939	0.0305072
RAB11FIP4	1.78786	4.52032	0.00150846	0.0307623
SLC44A5	5.18203	0.865872	0.00151324	0.0307925
SSUH2	4.2539	2.29527	0.00151408	0.0307925
KRT17	5.15114	-0.416056	0.00152524	0.030977
SOBP	2.57662	3.79359	0.00152824	0.0309958
ABCC4	2.32486	3.45173	0.00153704	0.0311319
ACAA1	-1.68626	6.82498	0.00154212	0.0311924
RP13-650J16.1	-2.10045	1.4474	0.00155388	0.031345
ORC6	2.35998	1.244	0.00155773	0.0313801
CSF3R	-1.59693	3.28715	0.00156894	0.0315541
ALLC	-2.6952	1.24934	0.00157211	0.0315541
ABLIM3	-1.65786	5.67876	0.00157327	0.0315541
DQX1	4.61271	1.24316	0.00157485	0.0315541
MIR4435-2HG	1.68829	2.81911	0.00158249	0.0316598
GNG4	5.36107	2.76464	0.00160423	0.0319039
PNMA5	4.88485	-0.101005	0.00160516	0.0319039
VKORC1	-1.87899	2.11692	0.00161292	0.0320029
CDC7	2.35128	2.39191	0.00161444	0.0320029
GINS4	2.6358	0.199901	0.00162059	0.0320535
SLC26A3	4.065	1.52831	0.0016213	0.0320535
SPAG5	1.6865	3.1475	0.00162647	0.0320706
FCRL3	-2.39359	1.68213	0.00163484	0.032193
CLDN11	2.63491	3.64887	0.00165409	0.032486
NKG7	-1.84752	2.66469	0.00165637	0.032488
SEZ6	5.5349	0.712964	0.00167353	0.0327814
UBD	3.11308	-0.349926	0.00168163	0.0328536
PVT1	2.44941	2.68427	0.0016876	0.032927
FRAS1	-2.41909	2.10993	0.00170439	0.0331677
EDIL3	3.0177	1.63899	0.00170898	0.0332136
SORD	-1.54327	7.61436	0.00171549	0.0332967
HSPA1B	-2.60697	6.42911	0.00172157	0.0333711
RP11-1267H10.4	5.98144	-0.581079	0.00173234	0.0334926
HOXA3	2.63422	0.511339	0.00173584	0.0335168
KCNK5	-1.9022	3.79058	0.0017745	0.0342188
BLZF1	1.51784	4.30356	0.00178493	0.034331
PHYHD1	-1.85721	4.32165	0.00178835	0.0343369
CLCN1	3.98106	-0.176481	0.00178984	0.0343369
NELFE	1.57473	5.20225	0.00179314	0.0343559
TRIM9	3.94254	0.992442	0.00179617	0.0343696
FGD6	1.59777	3.72211	0.00182791	0.0349321
LECT2	-2.2525	5.43132	0.00186354	0.0355673
SLC16A5	-2.33093	1.43898	0.00188185	0.0358016
2026-09-05	2.05051	2.35815	0.00188303	0.0358016
RECQL4	2.15737	3.91507	0.00189704	0.0359504
WDR62	2.21202	1.63018	0.0018981	0.0359504
XPR1	1.56127	4.30792	0.00190712	0.0360753
SH3PXD2B	1.5562	3.05114	0.00192756	0.0364157
ACSL1	-1.61271	9.26143	0.00193567	0.0365193
WNK4	3.6046	1.15705	0.0019571	0.036815
GRID1	3.15471	0.925442	0.00195859	0.036815
SOCS2	-1.61021	5.2289	0.00197227	0.0369704
CKS1B	1.5573	3.62009	0.00197604	0.0369704
KTN1-AS1	2.25113	0.413308	0.00197679	0.0369704
CENPM	2.72489	0.604599	0.00199182	0.0372048
RBP5	-1.9431	5.89544	0.00199778	0.0372693
MISP	4.68662	1.57154	0.00200658	0.0373867
IL17D	3.17038	1.41819	0.00203087	0.0377919
OLFML3	-1.71087	3.25444	0.00203818	0.0378807
WSCD1	2.61785	1.77369	0.00204189	0.0379022
ARHGEF39	1.88421	2.00439	0.00205354	0.038071
CXCL2	-2.09216	6.61357	0.00206808	0.0382929
GPRC5A	4.00015	2.21097	0.00207493	0.0383244
SLC23A2	-1.57158	6.71105	0.00207856	0.0383438
SEMA6D	-1.77328	2.73507	0.00208417	0.0383998
GPR89B	2.28287	1.62487	0.00210057	0.0385505
POLR3C	1.52911	3.78178	0.00210172	0.0385505
TICRR	3.07489	0.30858	0.00210271	0.0385505
COLEC12	3.67657	0.624176	0.00212046	0.0387805
TP53I3	1.80291	3.3899	0.00214754	0.0391431
GABRE	1.51241	4.75104	0.00215168	0.0391431
RRS1	1.62552	2.40041	0.00215726	0.0391431
KIF14	2.84205	1.94309	0.00215789	0.0391431
SLPI	1.77571	6.06809	0.00216025	0.0391431
LDLR	-1.62199	5.79979	0.00216064	0.0391431
MGAM	4.88686	0.698576	0.00216132	0.0391431
MCF2L2	3.79686	0.291267	0.00217127	0.0392473
PLAU	2.3161	2.11982	0.00218899	0.0394339
FABP1	-1.76847	8.36155	0.00219327	0.0394339
HTR3A	7.34811	2.12502	0.00219727	0.0394351
CD160	-2.44172	0.406163	0.00219864	0.0394351
GREM2	-3.32908	3.03286	0.00223815	0.0399992
TAT	-2.7813	9.19474	0.00224771	0.0400896
HOXA5	2.83321	0.333915	0.00225066	0.0400896
STARD4	-1.8098	5.19052	0.00225398	0.0400896
ORM1	-1.95497	9.62221	0.00226875	0.0403042
DNAJC12	-2.03732	4.10078	0.0022893	0.0406208
C1QTNF1-AS1	6.27264	-0.625828	0.00230298	0.0407664
OR2I1P	2.30926	4.22929	0.00230954	0.0408338
NDRG1	2.2323	7.34447	0.00232209	0.0409584
ORM2	-1.72518	8.94229	0.00232979	0.0410457
DHODH	-1.56026	5.20225	0.00234633	0.0412881
LAMB3	2.05841	3.06537	0.00235773	0.041391
DUOX1	2.637	2.17952	0.00237058	0.041527
P4HA2	1.84316	3.21072	0.00237106	0.041527
LINC01426	4.11934	1.15514	0.00238439	0.0416625
SLC1A3	1.86906	2.9289	0.002392	0.0416975
ZWINT	2.42233	2.0118	0.00240029	0.0417931
TSACC	2.41716	0.211602	0.00240797	0.041829
FAM86C1	2.13008	1.50021	0.00242716	0.0420344
RP4-710M16.2	-2.42698	2.66165	0.00243253	0.0420344
AC021218.2	3.77627	-0.2851	0.00243343	0.0420344
RDH16	-2.12842	7.57861	0.00243391	0.0420344
DHRS2	1.97295	5.94535	0.00243751	0.0420477
ARL4A	1.87165	4.23978	0.00246588	0.0424879
ZFR2	5.48983	-0.148151	0.00248219	0.0426802
ENPP3	2.60175	2.181	0.00248277	0.0426802
NTF3	-2.78974	2.01471	0.00249115	0.0427749
KAZN	-1.74433	1.99682	0.00250335	0.0429348
PYGB	1.54295	5.28533	0.00250957	0.0429919
HOGA1	-2.11828	4.43011	0.0025164	0.0430594
RBP4	-1.72555	11.5324	0.00253783	0.0432816
IFITM1	-1.64536	3.10385	0.00253811	0.0432816
HAAO	-1.75763	6.92226	0.00254373	0.0433278
KCNH2	3.52779	0.178971	0.0025492	0.0433714
RP1-140K8.5	3.5517	0.965449	0.00255973	0.0434512
PDSS1	2.00321	2.31417	0.00256494	0.0434901
MCM10	3.52941	0.428613	0.00257043	0.0435301
BCHE	-2.28641	5.5175	0.00257315	0.0435301
SLC26A6	1.79341	4.14922	0.00258378	0.0436419
PTGFR	3.15981	3.3972	0.00258562	0.0436419
TUBBP5	3.63884	0.621082	0.00261591	0.0440532
CCHCR1	1.70682	4.64143	0.00261926	0.0440599
OLFML2B	3.22003	1.55109	0.00262363	0.0440835
MXRA7	1.6769	5.19431	0.00263948	0.0442998
MT1H	-3.4328	5.1055	0.00264531	0.0443477
KEL	4.86972	3.66836	0.00265975	0.0444951
UGT1A6	2.46955	3.16634	0.00266187	0.0444951
ZBTB12	2.50779	0.426622	0.00266307	0.0444951
C21orf58	2.0337	1.6903	0.00267258	0.044604
SAA2	-3.24023	4.15149	0.00267967	0.0446721
FAM69C	5.09937	0.895552	0.00268537	0.0447171
PLK4	2.27706	0.994421	0.00268897	0.0447271
RP11-644F5.10	-2.57564	1.21809	0.00271501	0.0450594
PLEKHS1	5.70121	0.457696	0.00273715	0.0453764
DIO2	4.91349	0.700745	0.00275338	0.0455506
CES4A	-1.51534	3.17905	0.0027617	0.0455506
ITLN1	-3.1539	0.902876	0.00276218	0.0455506
GAREM2	2.68693	0.309641	0.00276281	0.0455506
APC2	2.16238	0.834596	0.00279297	0.0459944
CYP2A7	-2.74332	5.65291	0.00281534	0.0463115
SNX22	1.78097	3.00153	0.00282661	0.0464457
LGALS9C	4.03444	-0.132666	0.00283973	0.0465763
ANXA10	-2.11548	4.15825	0.00284082	0.0465763
ASPG	-2.83799	5.21052	0.00284529	0.0465833
CA8	5.5703	0.40338	0.00284751	0.0465833
MAEL	5.5079	0.561348	0.0028687	0.0468785
PRIM1	1.87524	1.721	0.00287582	0.0469384
ROR2	2.8064	2.03671	0.00287948	0.0469384
TUBB4A	3.90767	1.87547	0.00288182	0.0469384
CNTD2	2.2392	1.42515	0.00288941	0.0470106
ENPP4	1.56702	4.24754	0.00292204	0.0474141
HKDC1	2.29095	3.34439	0.00292665	0.0474141
FSTL3	1.82271	4.8623	0.0029594	0.047732
GADD45B	-1.59679	6.24046	0.00296527	0.0477749
CXorf36	2.04132	2.8241	0.00298105	0.0479033
HOOK1	-1.6111	5.44567	0.0029829	0.0479033
GXYLT2	3.51006	0.358517	0.00300169	0.0481531
PON3	-1.52359	6.9119	0.00301215	0.048269
DUXAP8	3.4032	-0.39333	0.00302824	0.0484747
CSTA	1.6691	3.01088	0.00304015	0.0485608
GCH1	-1.55768	5.14422	0.0030574	0.0487319
ADAMTS13	-2.03475	5.16955	0.00306361	0.0487785
COL5A3	2.25777	4.56418	0.00307528	0.0489121
GPR161	3.15159	0.816385	0.00309851	0.049229
HP	-2.97477	13.2875	0.00310718	0.0493141
HGFAC	-2.52748	7.65699	0.00312474	0.04954
MYO16	-2.14811	1.46513	0.00312965	0.0495401
CERS2	1.64343	6.54607	0.00313141	0.0495401
TRIM16	2.33101	1.67491	0.00315402	0.0498449
