# Supplementary material for: Epigenetic silencing of PHYHD1 in hepatocellular carcinoma revealed by integrated multi-omics analysis
Source: Front Genet. 2026 Jun 22;17:1848528. doi: 10.3389/fgene.2026.1848528 (PMC13333458; doi:10.3389/fgene.2026.1848528)
Supplement: Supplementary file 2 [file Table3.xlsx]

## Sheet: diff
Gene	logFC	AveExpr	t	P.Value	adj.P.Val	B
GSTZ1	1.95287857568365	11.2629060196548	21.6331663018956	1.15720707559564e-10	7.15848296963465e-07	14.6419838025998
EBPL	3.86413214150001	4.90886637230799	20.1984667537773	2.49701276891634e-10	7.72326049425825e-07	13.988374589414
ADH4	1.97835576629687	14.4310082977828	19.1346356717013	4.57059639804521e-10	8.40064163726104e-07	13.4618693083398
ACSM3	1.7699463818596	11.5985554481833	18.8406491597718	5.432034683001e-10	8.40064163726104e-07	13.3095448993245
ADH1B	1.77406886010757	14.7871769245313	17.5576928285053	1.19028138584404e-09	1.3548723776065e-06	12.6072636213667
RDH16	2.07781705863494	12.1069984771944	17.1310654915371	1.56356561868764e-09	1.3548723776065e-06	12.3593103867372
PAH	1.57003303297584	12.0004147939261	17.0992864813683	1.5960635228818e-09	1.3548723776065e-06	12.3405361125708
CYP2C8	1.50997535923099	12.0865467865993	16.955812017955	1.75217895584416e-09	1.3548723776065e-06	12.2552387979012
THBS2	-1.54315	10.9828364432413	-16.3892	2.55154402461049e-09	1.75376125958228e-06	11.9095966233023
PCK2	1.28125000970027	13.5812659019743	13.9316719259543	1.5161008714012e-08	7.05173646882001e-06	10.2289648273619
STAB2	1.31950155117212	9.20627195160178	13.9009562875556	1.55296626659832e-08	7.05173646882001e-06	10.2058810681871
DCXR	1.48605893853252	12.437682648678	13.8911815240495	1.56490071409393e-08	7.05173646882001e-06	10.1985232609488
GLYAT	1.40652363588737	11.9233051897966	13.8772700650962	1.58205733877711e-08	7.05173646882001e-06	10.1880418006126
AADAT	1.66237765887461	9.76908876816171	13.719209989053	1.79195117707163e-08	7.05173646882001e-06	10.0681374885042
HOGA1	1.56035113059646	10.2944928794942	13.7070324012692	1.80932948600662e-08	7.05173646882001e-06	10.0588369539051
SLCO1B3	1.58668673631619	9.97227651915573	13.6969046390173	1.823921492097e-08	7.05173646882001e-06	10.0510950867351
ACAA2	1.46686146937848	12.9934883349894	13.5339977300506	2.0770061721626e-08	7.26392458277501e-06	9.92570241205256
MARCO	1.83057749566891	8.83923113362301	13.4796461795849	2.16970250610526e-08	7.26392458277501e-06	9.88350216210142
UGT2B7	1.99315527384332	12.0996139409478	13.4450235503438	2.23107932545627e-08	7.26392458277501e-06	9.85652398725436
SUOX	1.06997267744639	11.229386651002	13.2087	2.70367187826736e-08	8.36245711948093e-06	9.67036060670302
GPT	1.51491424535245	12.0475649616059	13.1093690164965	2.93374833037731e-08	8.64198436748287e-06	9.59103982930872
CLEC4G	1.90256072227546	7.73887640584888	12.9132416272726	3.45267440414018e-08	9.36616724416206e-06	9.43253459517996
SLC27A5	1.56938220549561	12.6411299688348	12.9029873039701	3.48240941829498e-08	9.36616724416206e-06	9.42417728881987
CTH	1.20634253238108	11.786460993353	12.7393746091687	3.99628474932961e-08	1.03004239413971e-05	9.2898775655466
ALDH8A1	1.69302868274426	12.0387869186109	12.4883285866392	4.95108485683817e-08	1.22509643697604e-05	9.0802561055269
LDHD	1.25293326714905	11.1360971906356	12.3356539613162	5.65051543678996e-08	1.34438801892241e-05	8.95062262195675
ACAA1	1.38491767317518	13.2762309373592	12.2715767181597	5.97527765746001e-08	1.36900250329806e-05	8.89572187362502
HEPACAM	1.70778106881616	8.46751187295221	12.2083162628339	6.31578107226577e-08	1.39533648975129e-05	8.84123131373802
SRD5A1	2.03833087596826	7.00983076226087	12.0776787531887	7.08721686965045e-08	1.51177667433302e-05	8.7277841002534
ADH1A	1.6051361418045	11.8771006644456	11.7144301196893	9.82064306300003e-08	2.02501659959061e-05	8.40566915992947
HMGCL	1.49814919126555	11.7252434588432	11.6063533268782	1.08397133673927e-07	2.16304731905455e-05	8.30789163286057
ADH6	1.61042736490949	12.5534832627573	11.533914331015	1.15863996441241e-07	2.18412946097324e-05	8.24184687644583
MAT1A	1.24667664635617	11.8505591727537	11.5278377967216	1.16515150682375e-07	2.18412946097324e-05	8.23628801268789
OIT3	1.23439095338114	9.12141386564729	11.418673203063	1.28912385410438e-07	2.3454471063205e-05	8.13592620771566
CLEC4M	1.87730175035941	9.96008150830187	10.9867406246174	1.93914991508328e-07	3.42730896420147e-05	7.7293768113354
ACAD11	1.05036877013055	11.8656173260106	10.8328861170606	2.25004707051907e-07	3.81605971679163e-05	7.58081472966591
ETFDH	1.0596126267184	12.3520707251613	10.8181743975814	2.2824799469979e-07	3.81605971679163e-05	7.56650332609385
PEX11G	1.01219336827577	9.0602171889376	10.556398673484	2.9525421975581e-07	4.80642790370906e-05	7.30870831553971
LIME1	1.76135307067972	4.19489096409823	10.4874587315472	3.16241402359363e-07	4.92312561174435e-05	7.23981243291985
FGGY	1.28300174163499	11.0634636078372	10.4663006440128	3.23001068852384e-07	4.92312561174435e-05	7.21858265465264
ECHDC2	1.04237020632466	11.6622807126519	10.4561527154695	3.26298335081665e-07	4.92312561174435e-05	7.20838608073244
AASS	1.49244407545995	12.4791867569256	10.4232054841888	3.37256310149776e-07	4.96730365377741e-05	7.17521700457487
ACOX2	1.2427454125898	12.7470947292385	10.3914847295202	3.48182269546978e-07	4.97477970395045e-05	7.1431900430745
AOX1	1.06927095131276	14.1357547007456	10.3124087501339	3.77117288879872e-07	5.18410566446864e-05	7.06295274159676
ALDH6A1	1.34044867664684	13.360256786492	10.2536734645278	4.00285307559789e-07	5.38296720122795e-05	7.00298454267671
RNF219	1.87591203582065	8.06872990571121	10.2152984441574	4.16248617166036e-07	5.40827266804529e-05	6.96363223219868
VCAN	-1.52312	11.5785539690763	-10.1596	4.40634939993596e-07	5.40827266804529e-05	6.90631087665871
BCKDHB	1.2402260946138	10.7371336777576	10.1434739187335	4.48001939502232e-07	5.40827266804529e-05	6.88961115764162
BAAT	1.0905630586432	11.708463550504	10.1335105222026	4.52609152333129e-07	5.40827266804529e-05	6.87930504118391
CYP1A2	1.89585457153344	11.6682604973917	10.1291883897011	4.5462363197277e-07	5.40827266804529e-05	6.87483134533491
CYP8B1	1.19334273831869	11.0518343334005	10.0039470349367	5.1740625182975e-07	5.71549120324791e-05	6.74443390449583
FCN3	1.14348162037954	5.84428717902536	9.94037439333597	5.52798886669615e-07	5.99932265427761e-05	6.6776740503988
SLC27A2	1.08322351858104	12.2026405728899	9.79214197731105	6.45878199792172e-07	6.77186871849894e-05	6.52049783096904
ABAT	1.39382311474525	13.0830031537073	9.73770172334454	6.84192338194635e-07	6.97725660406911e-05	6.46223543541904
CYP2J2	1.07356133633308	9.56769851720293	9.73243670814655	6.88025626977393e-07	6.97725660406911e-05	6.45658532836828
GLYATL1	1.33990045085372	10.0595731647462	9.65211698830035	7.49464778832117e-07	7.47772439008948e-05	6.37005113079859
PBLD	1.29367346472007	11.9951735639581	9.51319877244122	8.70131087092607e-07	8.40136345665033e-05	6.2188649276077
SLC38A4	1.63879019323095	6.13504371992643	9.49985192797783	8.82781481865941e-07	8.40136345665033e-05	6.20423701370843
ZCCHC17	-1.13438	7.22476695125758	-9.46921	9.12576170227975e-07	8.55332755913675e-05	6.17059005925323
TMEM82	1.07845944776013	5.09214952286477	9.33254860121906	1.05931760921264e-06	9.7805055680439e-05	6.01933198144471
CAT	1.06444634322553	13.7661394492565	9.27325841911589	1.13071280726848e-06	0.000102490953461051	5.95311094958436
EFEMP1	-1.33381	11.5258171630685	-9.2633	1.14320656139872e-06	0.000102490953461051	5.94195061664694
RNF121	-1.3375	6.74723682556409	-9.24528	1.16619165599725e-06	0.000103058022628557	5.92173115135438
MTTP	1.09391129137513	13.3362960677174	9.17180591070991	1.26517980106669e-06	0.000108277630682614	5.8389460799493
DMGDH	1.28077485301823	13.0711877282805	9.16538408385624	1.27425217447821e-06	0.000108277630682614	5.83168309216158
SEC14L2	1.20117700795033	11.289785250794	9.03322994966033	1.47738215263036e-06	0.000121854479948952	5.68124462639625
ARG1	1.15173427796324	12.5216088614294	8.87130692306204	1.77499915927307e-06	0.000138946038491586	5.49435368819234
AGL	1.24704359338955	13.8644103667388	8.85037690838312	1.81795094269752e-06	0.000138946038491586	5.46998749838511
ASPDH	1.08129015314745	10.6284650687164	8.52283160149066	2.65810770003758e-06	0.000180100745893715	5.08230658750096
CYP39A1	1.30243593254451	6.94017923579238	8.50715453703387	2.70762518074935e-06	0.000180100745893715	5.06344694608375
ACSL1	1.16693241490603	12.7937864985919	8.43976192479327	2.93206746902623e-06	0.00019092388803575	4.98205111171792
SLC7A5	-1.24023	7.30841441059777	-8.3955	3.09031995163423e-06	0.00019913249188343	4.92830087959525
RMDN2	1.0644605809047	10.3379727657284	8.35727572121932	3.23434558999054e-06	0.000202457562887593	4.88170973597811
TAT	1.07596318691121	9.4787782449339	8.32045868769465	3.3799235655513e-06	0.000208916361577498	4.83666700714449
ACBD4	1.32378297910178	8.71899818578988	8.18760989385426	3.96664314174207e-06	0.000232413309935586	4.67281
MTHFD1	1.26029675174467	13.8811488421967	8.18051077715988	4.00093177624246e-06	0.000232413309935586	4.66399406045493
GLUL	1.34895473500405	11.5335109558194	8.15636447257936	4.1199607029512e-06	0.000234299914436998	4.63396611102823
CYP2C9	1.71587561587776	12.5940339660749	8.11941043635717	4.30954738567121e-06	0.000242353273888746	4.5878755113892
SPARC	-1.0974	9.40183748293663	-7.99963	4.99123156964381e-06	0.000278159986394744	4.43735431915884
BHMT	1.44320300435765	13.2751672797697	7.86219309494099	5.91893387053865e-06	0.000301349358391468	4.26247785584117
ACSM2A	1.51531791152128	10.7970404084355	7.8609731591937	5.92795316745379e-06	0.000301349358391468	4.26091523039479
DNASE1L3	1.05939794469563	7.85106581588365	7.85891571107161	5.94319782149356e-06	0.000301349358391468	4.25827941132411
PC	1.09605009064152	13.5825182894079	7.84749	6.02861367460328e-06	0.00030319515602517	4.24363425502155
SARDH	1.04759334499237	12.6889323667506	7.81093335020234	6.31091629866863e-06	0.000312314625788513	4.19665980441922
SULT1A2	1.10998338392518	8.48477190760705	7.80282121481827	6.37546048198288e-06	0.000313004750329731	4.18621381096644
CYP2E1	1.41069860304399	12.5402651848245	7.76149066724136	6.71548399913503e-06	0.000324546750145698	4.13286503594977
FAM96A	1.06174750162258	6.87754781501202	7.73024748692241	6.98541131648425e-06	0.00033109533804417	4.09239503324433
CYB5A	1.09137063607983	10.8280247231392	7.71547579878777	7.11706168922154e-06	0.00033109533804417	4.07321827609216
ASS1	1.48354550677981	13.2677820031409	7.71449971028837	7.12585412355506e-06	0.00033109533804417	4.07195014176739
OGDHL	1.03886785344198	11.7327274244127	7.66148245294079	7.62136765448699e-06	0.0003442055723681	4.00288972626577
CYP4A11	1.44215870965445	10.9371943663897	7.66130920801421	7.62304613876975e-06	0.0003442055723681	4.00266347515743
RBM3	-1.25737	8.98807251196707	-7.53939	8.90857339562874e-06	0.000380058172588685	3.84249731500491
SUMO2	-1.08538	8.11653084479294	-7.47133	9.72572317539895e-06	0.000406508942993364	3.75225507057716
ANXA2	-1.01035	13.1202360544458	-7.43343	1.02151621271973e-05	0.00041889058251192	3.70175410553548
AKR1D1	1.24206980303677	11.6993796288451	7.42858130882536	1.02797291663977e-05	0.00041889058251192	3.69527267540878
PALM3	1.23503953411855	10.6919293607803	7.41324197366987	1.04866894447072e-05	0.000421238057824408	3.6747674117289
ECHDC1	1.12991966609393	11.222058657078	7.30443802034228	1.20891236663166e-05	0.000461625425924906	3.52844118117609
SLC35D1	1.16251120754152	8.18790806862865	7.24474077177661	1.30780653988163e-05	0.000481706838983444	3.44749757334929
PON3	1.07867230877444	12.0892549844216	7.11821663736614	1.54720283393121e-05	0.000540734278570534	3.27438473676136
GOT2	1.15943662663629	13.1911388816304	7.08226369319112	1.62348767510349e-05	0.00056105557308325	3.2248041085106
PCK1	1.43425769224483	11.826849217738	7.0286088996008	1.744907267513e-05	0.000591835126099768	3.15048952568286
UGT1A4	1.07435976969579	10.6592325282239	6.96026360835138	1.91381282871851e-05	0.000621018817381391	3.05526620481603
FBLN2	-1.0499	11.3941651488397	-6.90576	2.06103687611049e-05	0.000653824313621512	2.97886994651667
AKR7A3	1.13211515963605	11.9233931156776	6.88656126992224	2.11572705459574e-05	0.000661004422208549	2.95186989737717
GPATCH4	-1.28745	7.10399188076716	-6.83216	2.27932367078785e-05	0.00069365993573961	2.8750746607986
GCDH	1.29587633155279	11.3151980515651	6.80000390195368	2.38233121451022e-05	0.000715393247231077	2.82949377604138
BHMT2	1.07801125445797	11.7848311021567	6.77468431789038	2.46693853737475e-05	0.000730166592928238	2.7935025067014
DHRS4	1.02215838757649	11.613536948244	6.75442681545806	2.53694047417354e-05	0.000732436916667528	2.76464341625872
S100A10	-1.36696	10.4261359534769	-6.74859	2.5574906886548e-05	0.000732436916667528	2.75632212597109
CDNF	1.69084507613133	5.94883225571398	6.69761164043804	2.74483030042068e-05	0.000764673341284962	2.6834020330183
HBD	1.11719687479788	12.2121778967976	6.62906307845834	3.02014574534189e-05	0.000805285412960558	2.58478847636823
CPS1	1.33993503326401	16.2517888169577	6.52854680306072	3.47843790999112e-05	0.000890685962053885	2.43900495010528
PF4	1.46307169481963	7.85310056115539	6.52733081372748	3.4844164697226e-05	0.000890685962053885	2.43723271096743
CAPG	-1.45257	10.8824395675118	-6.51827	3.52931510787477e-05	0.000898450339807132	2.4240195216976
CBR4	1.16598786194331	10.7633194697316	6.51279120834103	3.55675722421174e-05	0.000901725417580895	2.41602599312812
ACOT12	1.10784027116763	10.4108620999314	6.44521151592213	3.91465664659243e-05	0.000964490805670422	2.31706890788582
ACSL5	1.13063655453713	12.1482685086023	6.36424593940638	4.39470572547765e-05	0.00102975945521988	2.1976655533896
ASPG	1.03226547541134	9.84925522607913	6.35596856435369	4.44720485409943e-05	0.0010381286500928	2.18540649510613
CYP4V2	1.04970973001297	9.81742570941729	6.34250602846878	4.53402296782038e-05	0.00105441601800515	2.16544738343901
PSEN2	-1.07268	6.38453848454226	-6.33277	4.59792275759312e-05	0.00105995318246782	2.15099952341476
GBA	-1.02185	9.63962172993403	-6.33005	4.61593929250728e-05	0.00105995318246782	2.14696219328426
SFN	-1.66615	10.2161070660283	-6.32848	4.62637179544636e-05	0.00105995318246782	2.14463156204694
GYS2	1.36196003726361	11.4325205730133	6.25859059117405	5.11754195657333e-05	0.00113253809483109	2.04045923292596
ALDH1L1	1.21869323806948	14.1285484501321	6.24093172401225	5.25023149887915e-05	0.0011435891567629	2.01403010252251
UROC1	1.35785449636974	11.7635801275454	6.21804696657767	5.42766230232227e-05	0.0011617826644348	1.97971380465058
GLS2	1.18545154028279	10.7376610001729	6.19874678613666	5.58226334720253e-05	0.00116268959817491	1.95071485266274
FTCD	1.33608512810885	12.9354776927272	6.1836131466526	5.70676578356582e-05	0.00118067067348288	1.92793918668628
EHHADH	1.16063581653371	13.6067464053417	6.14749085421976	6.01604003073954e-05	0.00123229217318393	1.87344454645987
ZC3H7A	1.22508366648962	5.85577388337937	6.11125448283239	6.34427131009195e-05	0.00128039560535875	1.81859113033661
SDF2	-1.51297	6.97645482934235	-6.09591	6.48893859681312e-05	0.00130326539480149	1.79530966487835
HBB	1.04810280428887	14.736822190729	6.07571123219844	6.68478669071125e-05	0.00131694555632929	1.76460510526695
MT1F	2.66879612612875	8.49249036632204	6.06172597266905	6.82405219848833e-05	0.00131927068574173	1.74331373310445
EXOC3L4	1.07692034679037	10.5958231057421	6.06167659868418	6.82454929578653e-05	0.00131927068574173	1.7432385159532
RRP15	-1.1535	7.56123942540802	-6.03236	7.12663748877916e-05	0.00135647321555655	1.69851297310657
OTC	1.09968629033229	12.6980952434077	6.02513968079827	7.20317561456263e-05	0.0013594695687948	1.6874821480065
PHYHD1	1.08908869948898	10.2848469720234	6.01908066821163	7.26809373363332e-05	0.0013594695687948	1.67821749568198
HAO1	1.08001019657884	12.631354738122	6.01070292750258	7.3588817943447e-05	0.00136702831170619	1.66539870778201
MT2A	1.70091860439792	11.8039605235082	5.94020533478844	8.17233509114243e-05	0.00145140717931558	1.5571329370554
STEAP4	1.03224439265962	10.517885684357	5.93505196239318	8.23543355867716e-05	0.00145140717931558	1.54919084235985
NAGS	1.29791579372207	8.79190270353603	5.91253795612864	8.51722948143893e-05	0.00148415722738539	1.51444894705687
PTGR1	1.15083248480608	12.8992765037297	5.89092675789126	8.79737498450577e-05	0.00150754994104154	1.48103199515285
MT1E	1.79899841130588	9.9328082279245	5.89081975378058	8.7987861788355e-05	0.00150754994104154	1.48086637067325
GCHFR	1.2029	9.53298767465107	5.86892932322885	9.09259951882625e-05	0.00152430408193656	1.44694919882972
ACSM2B	1.08295127687589	13.1410735635149	5.76779414249605	0.000105918539092519	0.00168869093511938	1.28935974672711
CES2	1.08937973328121	12.3401205453748	5.75127590785887	0.000108606819215084	0.00171143538917913	1.26348195829339
IGFBP7	-1.16371	10.1055232564327	-5.7336	0.000111563354951778	0.00173836502199421	1.23575192403997
HGD	1.01088860348893	12.1826711400952	5.6883844186593	0.000119523491179892	0.00181218705009512	1.16459804655111
GCSH	1.04333749113497	10.1413115697685	5.59601433468868	0.000137716050640326	0.00195841721669208	1.0183415656502
UGT2B15	1.13211097505616	11.8457511015593	5.59253	0.000138456484761244	0.00196340805298155	1.01280676810846
S100A8	1.93488916725173	11.0215893423102	5.58885547823972	0.000139243572190366	0.0019664477931948	1.00695563794673
ALDH2	1.19301065213656	13.5816645056194	5.56322620401441	0.000144861046984754	0.00200978814769526	0.966133320931242
PPBP	1.47748542628685	7.4935015393853	5.56304198992479	0.000144902281582943	0.00200978814769526	0.965839566471059
PODXL	-1.01952	9.12510980795308	-5.45699	0.000170836794138998	0.00224850299690179	0.795921398818939
GRHPR	1.24109131910285	12.4986272853436	5.33369683715824	0.000207289381535909	0.00260759953682412	0.59639034566643
PRODH2	1.06502428721911	10.4194022123742	5.33333248738361	0.000207408554539133	0.00260759953682412	0.595797522815366
ACADSB	1.01552501259854	12.831924874507	5.33194873421419	0.000207861818260794	0.00260759953682412	0.593545889130881
HAAO	1.07236070088618	12.1920067419089	5.33045794847305	0.0002083513133425	0.00260759953682412	0.59111979267646
ACSM5	1.12700657575503	11.0362261320241	5.32824529316027	0.000209080079253923	0.00260759953682412	0.587518355909605
SNRNP27	-1.05905	7.9192754151816	-5.32165	0.000211267522575972	0.00262429898525093	0.576783465151705
HSD17B6	1.18674642750243	11.4729844101203	5.29007525027375	0.000222085050847995	0.00274215194520099	0.525282950389077
CPXM2	1.01887243197965	7.39220094745008	5.28512390423997	0.00022383364265801	0.00275823687944712	0.51719498134667
HBA1	1.01302397069264	13.5503025840893	5.28170589223842	0.000225049211185211	0.00276669599859651	0.511609701886393
COA7	-1.09884	8.96385896995247	-5.27557	0.000227249637837441	0.00278369556368794	0.501575701591729
S100P	-1.27057	8.70947206554414	-5.25076	0.000236375988174265	0.00284942755786741	0.460973631092602
HSD11B1	1.15565494347281	11.0545786772898	5.23948338656377	0.000240653623195184	0.00286836861866167	0.44248093139087
FAM127A	-1.3459	7.85441951088891	-5.22042	0.000248071201842859	0.00293978631149411	0.411181705838082
STARD5	1.25397030387879	8.36459816398387	5.1703832351315	0.000268705757050677	0.00310229847010847	0.328813551303537
SLC43A3	1.38966906602431	7.63352002475138	5.12986893725218	0.000286740029263442	0.00322509493164642	0.261862948563295
SULT1C2	-1.22225	9.00105967467945	-5.11245	0.000294882471339848	0.00328083267573436	0.233007690172874
CASP3	-1.00784	7.79493887955347	-5.10881	0.00029661285091214	0.00328825644398298	0.22697860670996
IYD	1.04653524087522	6.05924126898062	5.08717824726524	0.000307131082758759	0.00336267766008085	0.191072727754751
MT1X	1.49638140865831	9.42434779618141	5.07770795141831	0.00031185837013916	0.0033844839959313	0.175335311747537
FMO3	1.23337673163769	13.2298320719655	5.07271770109223	0.000314380148071764	0.00339613949132834	0.167037780749415
GNMT	1.04658116716029	11.2108	5.06723766789552	0.000317174209660003	0.00340637245579429	0.15792196998911
ENO3	1.62476523578489	11.6345	5.03087547671995	0.000336389484186168	0.00350320765854484	0.0973319533824402
PSPH	-1.22763	9.82947	-5.02846	0.000337711167125082	0.00350516993261034	0.0932929608064201
FN1	-1.17538	14.637332626818	-4.94899	0.000384292429447607	0.0038194555314209	-0.0397648
FBLN5	-1.46171	10.3059387128871	-4.91726	0.000404738591175274	0.00394907401421174	-0.0931265
AACS	-1.0214	7.37452661739455	-4.86398	0.000441690169025543	0.00416508442925611	-0.183037
FTL	1.21505657534316	11.6659706707559	4.81644561929076	0.000477649576012094	0.00439693493632562	-0.263556
CYP3A4	1.13862677660434	13.0990351965717	4.80264090175324	0.00048866015384821	0.00447167412974117	-0.286995
HPGD	1.55296104802606	10.7367723869357	4.69669308693793	0.000582566228837336	0.00503408709397225	-0.467698
TTN	1.28293987405343	5.55870538932598	4.69513617870851	0.000584079619830949	0.00503408709397225	-0.470364
SLC22A1	1.05180691492897	10.2645663609155	4.6714450329219	0.000607624287548985	0.00517221335357397	-0.510968
UGT1A1	1.03531055610268	8.96114	4.66625590715693	0.000612912942488719	0.00517221335357397	-0.519872
KRT7	1.27888588262756	11.4748866738273	4.62958739635751	0.000651687425988531	0.00539606831416334	-0.582879
MT1A	1.85674306611383	7.57863538346516	4.62777178615086	0.000653672878290348	0.00539869215634725	-0.586003
FABP5	-1.05634	11.3722280167291	-4.61704	0.000665536283380102	0.00543204690838046	-0.604473
PLIN2	-1.30879	11.986081689551	-4.58899	0.000697625585662199	0.00553270752936713	-0.65282
APOE	-1.12727	13.0021097827197	-4.5316	0.000768448501832487	0.00582551768668599	-0.752053
SULT1A1	1.21304182190158	12.4246695798929	4.41018697403307	0.000944187406240155	0.00668485049587613	-0.963222
TMBIM1	-1.08648	6.28327934266944	-4.37382	0.00100464091111506	0.00699067342649917	-1.0268
SHMT1	1.07337313920651	12.761383519474	4.35524016022632	0.00103707270235321	0.00707074807498113	-1.05934
MT1G	1.97515187453011	8.90475767064512	4.33865162691801	0.00106695157235309	0.00718950728143236	-1.08842
MBL2	1.23797463444833	10.5986547389831	4.27683960710863	0.00118642715165526	0.00770119450172032	-1.19704
AGXT2	1.5331000783379	11.1788369696818	4.17976435743213	0.00140296704725746	0.00864417744455642	-1.36842
CTGF	-1.13987	7.40080853509113	-4.08832	0.00164465555867176	0.00966933194459677	-1.53068
ACADL	1.07981122630638	10.0959433510578	4.08460705829534	0.00165535208200185	0.00969697725309036	-1.53729
BBOX1	1.22094629670859	10.6406099063876	4.07473136901608	0.0016841185984839	0.00982826193417114	-1.55487
HRNR	1.8211871814257	5.80899984258376	4.01165964126441	0.0018804958535089	0.0105925497145453	-1.6673
TMSB10	-1.39171	9.15955887572898	-3.97097	0.00201965680305991	0.0110857116093422	-1.74002
SSC5D	-1.01409	6.22649598102991	-3.9246	0.00219132627121142	0.0116153229723784	-1.82305
HPD	1.34359465895923	12.8796182140304	3.92071232902581	0.00220637257308805	0.0116555258216248	-1.83001
ADHFE1	1.0255066587451	10.8414040515698	3.8444145768101	0.00252464173910673	0.0126971006488733	-1.96699
PHYHIPL	-1.0229	8.02158430771019	-3.79247	0.00276815899871247	0.0136119487806322	-2.06048
LGALS3	-1.06872	10.5201076997038	-3.78482	0.00280598268559222	0.0137758146003513	-2.07425
MMP2	-1.04048	7.69157580676818	-3.75342	0.0029670781548018	0.0142710715621135	-2.13087
S100A9	1.03402176305755	10.1741835918842	3.61562707273382	0.00379451713519729	0.0169601755768284	-2.37988
MME	1.0078688701278	9.32065901158913	3.60108792361541	0.00389466840185126	0.0172334897953161	-2.40621
TMBIM6	1.07762	7.11619022779049	3.59096572377044	0.00396599141136377	0.0174052061497964	-2.42454
POTEF	-1.16525	7.15797527032167	-3.58658	0.00399733430079079	0.0174383004123356	-2.43249
GLB1L	1.11684443506506	6.64293254703215	3.51891700876261	0.00451390073476008	0.0188796416127288	-2.55513
CYP3A7	-1.60929	10.2940276869973	-3.43713	0.00523062649623702	0.0209220889655488	-2.70355
AIF1L	-1.19832	6.64573963440518	-3.42662	0.00533080159328525	0.0212066486534164	-2.72263
NDRG1	-1.02297	11.2481736679586	-3.37369	0.00586585084668791	0.0226052556273637	-2.81875
POSTN	-1.29105	10.9352718266588	-3.35982	0.00601483870937752	0.0230388806539996	-2.84393
AKR1B10	-1.49614	12.6241743502999	-3.27743	0.00698312678608366	0.0254702961666943	-2.99355
CCDC57	-1.31899	5.78977407640094	-3.26744	0.00711086423831162	0.0258381540714403	-3.01169
SDS	1.01816299258918	10.0711572763438	3.16996	0.00848830751176046	0.0294038772531654	-3.18859
SQSTM1	-1.23431	11.0219604626395	-3.16134	0.00862236989000906	0.0297147521669059	-3.20422
SDC4	-1.00761	7.61681384612804	-3.11029	0.00946177396614378	0.0317111198607709	-3.29675
MAPK13	-1.15711	9.15280725741006	-2.89346	0.0140456538136219	0.0422804936696179	-3.68813
GSTA2	1.8942229449782	9.10694302425449	2.85460632047285	0.0150761904347681	0.0445179945584232	-3.75787
VNN1	-1.1389	9.68598208741354	-2.79921	0.0166770299882284	0.0476068793295712	-3.85705
GDAP1	-1.01035	7.48110141258379	-2.77856	0.0173160053040944	0.0489564939721791	-3.89393
