# Supplementary material for: Epigenetic silencing of PHYHD1 in hepatocellular carcinoma revealed by integrated multi-omics analysis
Source: Front Genet. 2026 Jun 22;17:1848528. doi: 10.3389/fgene.2026.1848528 (PMC13333458; doi:10.3389/fgene.2026.1848528)
Supplement: Supplementary file 4 [file Table4.xlsx]

## Sheet: Sheet1
ACSM3
ADH4
ADH6
ALDH2
CLEC4G
CYP2C8
GSTZ1
HEPACAM
HOGA1
MT1E
PHYHD1
TAT
PCK1
NDRG1
POSTN
PSPH
S100A10
SFN
THBS2
