# Supplementary material for: Epigenetic silencing of PHYHD1 in hepatocellular carcinoma revealed by integrated multi-omics analysis
Source: Front Genet. 2026 Jun 22;17:1848528. doi: 10.3389/fgene.2026.1848528 (PMC13333458; doi:10.3389/fgene.2026.1848528)
Supplement: Supplementary file 5 [file Table1.xlsx]

## Sheet: Supplementary Table1
#chr	start	end	length	nCG	T5_meanMethy	N5_meanMethy	diff.Methy	areaStat	C_context	regionID	region	Gene name
1	51694	51860	167	35	0.775131	0.885243	-0.110112	-157.089	CG	ENSG00000268020.2	promoter	OR4G4P
1	51694	51860	167	35	0.775131	0.885243	-0.110112	-157.089	CG	1:51587:51860	CGI
1	136164	136945	782	96	0.593686	0.910067	-0.316382	-645.171	CG	1:135563:137564	CGI_shore
1	136164	136945	782	96	0.593686	0.910067	-0.316382	-645.171	CG	ENSG00000237683.5	intron	AL627309.1
1	136164	136945	782	96	0.593686	0.910067	-0.316382	-645.171	CG	ENSG00000268903.1	promoter	RP11-34P13.15
1	802123	802515	393	43	0.383459	0.56046	-0.177001	-234.397	CG	1:801975:802338	CGI
1	802123	802515	393	43	0.383459	0.56046	-0.177001	-234.397	CG	1:802338:804339	CGI_shore
1	845545	845639	95	34	0.508775	0.264209	0.244566	150.368	CG	ENSG00000272438.1	intron	RP11-54O7.16
1	845545	845639	95	34	0.508775	0.264209	0.244566	150.368	CG	1:844299:845883	CGI
1	845545	845639	95	34	0.508775	0.264209	0.244566	150.368	CG	ENSG00000230699.2	promoter	RP11-54O7.1
1	846354	846687	334	25	0.59963	0.805047	-0.205417	-107.504	CG	ENSG00000272438.1	intron	RP11-54O7.16
1	846354	846687	334	25	0.59963	0.805047	-0.205417	-107.504	CG	ENSG00000230699.2	promoter	RP11-54O7.1
1	846354	846687	334	25	0.59963	0.805047	-0.205417	-107.504	CG	1:845883:847884	CGI_shore
1	850052	850324	273	21	0.589289	0.891614	-0.302325	-105.51	CG	ENSG00000272438.1	intron	RP11-54O7.16
1	850052	850324	273	21	0.589289	0.891614	-0.302325	-105.51	CG	ENSG00000230699.2	exon	RP11-54O7.1
1	850052	850324	273	21	0.589289	0.891614	-0.302325	-105.51	CG	ENSG00000241180.1	intron	RP11-54O7.2
1	850052	850324	273	21	0.589289	0.891614	-0.302325	-105.51	CG	name=L1MEc;Class=LINE/L1	repeat
1	850052	850324	273	21	0.589289	0.891614	-0.302325	-105.51	CG	ENSG00000241180.1	exon	RP11-54O7.2
1	850781	850976	196	27	0.589662	0.785596	-0.195934	-118.208	CG	ENSG00000272438.1	intron	RP11-54O7.16
1	853676	853933	258	27	0.479938	0.803601	-0.323663	-137.559	CG	ENSG00000223764.2	exon	RP11-54O7.3
1	853676	853933	258	27	0.479938	0.803601	-0.323663	-137.559	CG	1:852764:854764	CGI_shore
1	853676	853933	258	27	0.479938	0.803601	-0.323663	-137.559	CG	ENSG00000223764.2	intron	RP11-54O7.3
1	853676	853933	258	27	0.479938	0.803601	-0.323663	-137.559	CG	ENSG00000223764.2	promoter	RP11-54O7.3
1	854795	854973	179	28	0.578965	0.86624	-0.287275	-135.061	CG	ENSG00000223764.2	exon	RP11-54O7.3
1	854795	854973	179	28	0.578965	0.86624	-0.287275	-135.061	CG	ENSG00000223764.2	promoter	RP11-54O7.3
1	854795	854973	179	28	0.578965	0.86624	-0.287275	-135.061	CG	1:854765:854973	CGI
1	856915	857059	145	21	0.660366	0.787324	-0.126959	-101.573	CG	1:854973:856974	CGI_shore
1	856915	857059	145	21	0.660366	0.787324	-0.126959	-101.573	CG	ENSG00000223764.2	promoter	RP11-54O7.3
1	856915	857059	145	21	0.660366	0.787324	-0.126959	-101.573	CG	1:856969:858969	CGI_shore
1	864880	865028	149	21	0.592266	0.828239	-0.235973	-105.363	CG	ENSG00000187634.6	intron	SAMD11
1	864880	865028	149	21	0.592266	0.828239	-0.235973	-105.363	CG	ENSG00000268179.1	intron	AL645608.1
1	864880	865028	149	21	0.592266	0.828239	-0.235973	-105.363	CG	ENSG00000187634.6	promoter	SAMD11
1	913683	913815	133	28	0.660492	0.895271	-0.234779	-165.064	CG	1:911426:914805	CGI
1	913683	913815	133	28	0.660492	0.895271	-0.234779	-165.064	CG	ENSG00000187642.5	intron	C1orf170
1	913683	913815	133	28	0.660492	0.895271	-0.234779	-165.064	CG	ENSG00000187642.5	promoter	C1orf170
1	917642	917744	103	22	0.249749	0.536628	-0.286879	-107.028	CG	1:917725:919725	CGI_shore
1	917642	917744	103	22	0.249749	0.536628	-0.286879	-107.028	CG	1:916292:918292	CGI_shore
1	917642	917744	103	22	0.249749	0.536628	-0.286879	-107.028	CG	ENSG00000187642.5	promoter	C1orf170
1	917917	918387	471	49	0.554335	0.744588	-0.190252	-217.353	CG	1:917725:919725	CGI_shore
1	917917	918387	471	49	0.554335	0.744588	-0.190252	-217.353	CG	1:918293:918707	CGI
1	917917	918387	471	49	0.554335	0.744588	-0.190252	-217.353	CG	1:916292:918292	CGI_shore
1	917917	918387	471	49	0.554335	0.744588	-0.190252	-217.353	CG	ENSG00000187642.5	promoter	C1orf170
1	937329	937410	82	28	0.320723	0.115976	0.204747	116.543	CG	ENSG00000188290.6	promoter	HES4
1	937329	937410	82	28	0.320723	0.115976	0.204747	116.543	CG	1:933387:937410	CGI
1	942362	942499	138	27	0.7561	0.908964	-0.152864	-125.394	CG	1:941163:943163	CGI_shore
1	944751	944954	204	29	0.677513	0.780271	-0.102758	-124.589	CG	1:943438:945439	CGI_shore
1	944751	944954	204	29	0.677513	0.780271	-0.102758	-124.589	CG	ENSG00000231702.2	promoter	RP11-54O7.10
1	955025	955729	705	93	0.162145	0.460486	-0.298341	-484.897	CG	ENSG00000188157.9	promoter	AGRN
1	955025	955729	705	93	0.162145	0.460486	-0.298341	-484.897	CG	1:954061:956062	CGI_shore
1	955025	955729	705	93	0.162145	0.460486	-0.298341	-484.897	CG	1:954768:956343	CGI
1	955025	955729	705	93	0.162145	0.460486	-0.298341	-484.897	CG	ENSG00000188157.9	TSS	AGRN
1	955025	955729	705	93	0.162145	0.460486	-0.298341	-484.897	CG	ENSG00000188157.9	utr5	AGRN
1	955025	955729	705	93	0.162145	0.460486	-0.298341	-484.897	CG	ENSG00000188157.9	exon	AGRN
1	958208	958360	153	32	0.675643	0.914763	-0.239121	-201.303	CG	1:956343:958344	CGI_shore
1	958208	958360	153	32	0.675643	0.914763	-0.239121	-201.303	CG	ENSG00000188157.9	intron	AGRN
1	967968	968169	202	25	0.585901	0.383398	0.202503	123.108	CG	ENSG00000188157.9	promoter	AGRN
1	967968	968169	202	25	0.585901	0.383398	0.202503	123.108	CG	1:967966:970238	CGI
1	967968	968169	202	25	0.585901	0.383398	0.202503	123.108	CG	ENSG00000188157.9	intron	AGRN
1	968297	968567	271	57	0.664889	0.254589	0.4103	435.519	CG	ENSG00000188157.9	promoter	AGRN
1	968297	968567	271	57	0.664889	0.254589	0.4103	435.519	CG	1:967966:970238	CGI
1	968297	968567	271	57	0.664889	0.254589	0.4103	435.519	CG	ENSG00000188157.9	intron	AGRN
1	976083	976290	208	47	0.77557	0.488228	0.287342	236.539	CG	ENSG00000188157.9	exon	AGRN
1	976083	976290	208	47	0.77557	0.488228	0.287342	236.539	CG	ENSG00000188157.9	intron	AGRN
1	976083	976290	208	47	0.77557	0.488228	0.287342	236.539	CG	name=(CGGGG)n;Class=Simple_repeat/Simple_repeat	repeat
1	993329	993463	135	25	0.467397	0.646808	-0.179412	-107.87	CG	1:992079:994080	CGI_shore
1	993329	993463	135	25	0.467397	0.646808	-0.179412	-107.87	CG	1:992435:994435	CGI_shore
1	993329	993463	135	25	0.467397	0.646808	-0.179412	-107.87	CG	ENSG00000217801.5	promoter	RP11-465B22.3
1	994353	994609	257	37	0.217046	0.0876964	0.12935	159.635	CG	1:992435:994435	CGI_shore
1	994353	994609	257	37	0.217046	0.0876964	0.12935	159.635	CG	ENSG00000217801.5	promoter	RP11-465B22.3
1	994353	994609	257	37	0.217046	0.0876964	0.12935	159.635	CG	1:994436:995303	CGI
1	1003203	1003405	203	32	0.549019	0.780547	-0.231528	-145.292	CG	1:1002663:1005318	CGI
1	1003203	1003405	203	32	0.549019	0.780547	-0.231528	-145.292	CG	ENSG00000217801.5	intron	RP11-465B22.3
1	1003203	1003405	203	32	0.549019	0.780547	-0.231528	-145.292	CG	ENSG00000217801.5	exon	RP11-465B22.3
1	1010139	1010324	186	21	0.503757	0.789531	-0.285774	-117.105	CG	1:1009508:1011508	CGI_shore
1	1010139	1010324	186	21	0.503757	0.789531	-0.285774	-117.105	CG	ENSG00000237330.2	promoter	RNF223
1	1098993	1099966	974	113	0.815936	0.544855	0.271081	823.563	CG	1:1098043:1100584	CGI
1	1101303	1101463	161	27	0.705253	0.563952	0.141301	119.978	CG	ENSG00000207730.1	promoter	MIR200B
1	1101303	1101463	161	27	0.705253	0.563952	0.141301	119.978	CG	1:1100584:1102585	CGI_shore
1	1101303	1101463	161	27	0.705253	0.563952	0.141301	119.978	CG	ENSG00000207607.1	promoter	MIR200A
1	1102932	1103149	218	19	0.458631	0.802606	-0.343976	-104.949	CG	ENSG00000207607.1	promoter	MIR200A
1	1102932	1103149	218	19	0.458631	0.802606	-0.343976	-104.949	CG	ENSG00000198976.1	promoter	MIR429
1	1102932	1103149	218	19	0.458631	0.802606	-0.343976	-104.949	CG	ENSG00000272141.1	promoter	RP11-465B22.8
1	1103393	1103574	182	36	0.622988	0.870475	-0.247487	-192.169	CG	ENSG00000198976.1	promoter	MIR429
1	1103393	1103574	182	36	0.622988	0.870475	-0.247487	-192.169	CG	ENSG00000272141.1	promoter	RP11-465B22.8
1	1107131	1107622	492	53	0.458207	0.882023	-0.423817	-416.854	CG	ENSG00000162571.9	promoter	TTLL10
1	1107131	1107622	492	53	0.458207	0.882023	-0.423817	-416.854	CG	1:1107313:1109313	CGI_shore
1	1107842	1108052	211	21	0.494073	0.782403	-0.28833	-111.229	CG	ENSG00000162571.9	promoter	TTLL10
1	1107842	1108052	211	21	0.494073	0.782403	-0.28833	-111.229	CG	1:1107313:1109313	CGI_shore
1	1107842	1108052	211	21	0.494073	0.782403	-0.28833	-111.229	CG	name=AluSx1;Class=SINE/Alu	repeat
1	1108522	1108969	448	49	0.386192	0.67247	-0.286278	-261.571	CG	ENSG00000162571.9	promoter	TTLL10
1	1108522	1108969	448	49	0.386192	0.67247	-0.286278	-261.571	CG	1:1107313:1109313	CGI_shore
1	1108522	1108969	448	49	0.386192	0.67247	-0.286278	-261.571	CG	ENSG00000205231.1	exon	TTLL10-AS1
1	1109529	1109781	253	30	0.371607	0.591927	-0.22032	-146.408	CG	ENSG00000205231.1	exon	TTLL10-AS1
1	1109529	1109781	253	30	0.371607	0.591927	-0.22032	-146.408	CG	ENSG00000162571.9	intron	TTLL10
1	1109529	1109781	253	30	0.371607	0.591927	-0.22032	-146.408	CG	1:1109314:1110280	CGI
1	1109529	1109781	253	30	0.371607	0.591927	-0.22032	-146.408	CG	ENSG00000162571.9	exon	TTLL10
1	1109529	1109781	253	30	0.371607	0.591927	-0.22032	-146.408	CG	ENSG00000162571.9	utr5	TTLL10
1	1109832	1110491	660	88	0.690107	0.857348	-0.16724	-430.701	CG	ENSG00000205231.1	exon	TTLL10-AS1
1	1109832	1110491	660	88	0.690107	0.857348	-0.16724	-430.701	CG	ENSG00000162571.9	intron	TTLL10
1	1109832	1110491	660	88	0.690107	0.857348	-0.16724	-430.701	CG	1:1109314:1110280	CGI
1	1109832	1110491	660	88	0.690107	0.857348	-0.16724	-430.701	CG	ENSG00000162571.9	exon	TTLL10
1	1109832	1110491	660	88	0.690107	0.857348	-0.16724	-430.701	CG	ENSG00000162571.9	utr5	TTLL10
1	1109832	1110491	660	88	0.690107	0.857348	-0.16724	-430.701	CG	1:1110280:1112281	CGI_shore
1	1110623	1111043	421	30	0.63021	0.901408	-0.271198	-169.141	CG	ENSG00000205231.1	exon	TTLL10-AS1
1	1110623	1111043	421	30	0.63021	0.901408	-0.271198	-169.141	CG	1:1110280:1112281	CGI_shore
1	1110623	1111043	421	30	0.63021	0.901408	-0.271198	-169.141	CG	ENSG00000162571.9	intron	TTLL10
1	1111412	1111684	273	23	0.545541	0.753248	-0.207707	-109.461	CG	ENSG00000205231.1	exon	TTLL10-AS1
1	1111412	1111684	273	23	0.545541	0.753248	-0.207707	-109.461	CG	1:1110280:1112281	CGI_shore
1	1111412	1111684	273	23	0.545541	0.753248	-0.207707	-109.461	CG	ENSG00000162571.9	intron	TTLL10
1	1115709	1115828	120	22	0.570577	0.844175	-0.273597	-100.479	CG	ENSG00000205231.1	promoter	TTLL10-AS1
1	1115709	1115828	120	22	0.570577	0.844175	-0.273597	-100.479	CG	ENSG00000162571.9	exon	TTLL10
1	1115709	1115828	120	22	0.570577	0.844175	-0.273597	-100.479	CG	1:1115574:1116006	CGI
1	1115709	1115828	120	22	0.570577	0.844175	-0.273597	-100.479	CG	ENSG00000162571.9	intron	TTLL10
1	1115709	1115828	120	22	0.570577	0.844175	-0.273597	-100.479	CG	ENSG00000162571.9	promoter	TTLL10
1	1116857	1117063	207	15	0.613246	0.894472	-0.281226	-116.886	CG	ENSG00000205231.1	promoter	TTLL10-AS1
1	1116857	1117063	207	15	0.613246	0.894472	-0.281226	-116.886	CG	1:1116006:1118007	CGI_shore
1	1116857	1117063	207	15	0.613246	0.894472	-0.281226	-116.886	CG	ENSG00000162571.9	intron	TTLL10
1	1117507	1117700	194	25	0.560948	0.803054	-0.242105	-119.671	CG	1:1116006:1118007	CGI_shore
1	1117507	1117700	194	25	0.560948	0.803054	-0.242105	-119.671	CG	ENSG00000162571.9	intron	TTLL10
1	1118028	1118245	218	29	0.432752	0.64611	-0.213358	-138.787	CG	ENSG00000162571.9	intron	TTLL10
1	1118817	1119014	198	33	0.598988	0.86681	-0.267822	-230.64	CG	ENSG00000162571.9	promoter	TTLL10
1	1118817	1119014	198	33	0.598988	0.86681	-0.267822	-230.64	CG	ENSG00000162571.9	intron	TTLL10
1	1122256	1122521	266	37	0.71064	0.883688	-0.173048	-159.631	CG	1:1120293:1122293	CGI_shore
1	1122256	1122521	266	37	0.71064	0.883688	-0.173048	-159.631	CG	1:1122294:1122522	CGI
1	1122256	1122521	266	37	0.71064	0.883688	-0.173048	-159.631	CG	ENSG00000162571.9	intron	TTLL10
1	1122256	1122521	266	37	0.71064	0.883688	-0.173048	-159.631	CG	name=L1MB8;Class=LINE/L1	repeat
1	1128865	1129033	169	19	0.731862	0.930216	-0.198354	-108.523	CG	ENSG00000162571.9	intron	TTLL10
1	1128865	1129033	169	19	0.731862	0.930216	-0.198354	-108.523	CG	name=L1MB8;Class=LINE/L1	repeat
1	1134906	1135103	198	21	0.574534	0.875479	-0.300945	-110.435	CG	1:1133272:1135273	CGI_shore
1	1134906	1135103	198	21	0.574534	0.875479	-0.300945	-110.435	CG	1:1134359:1136359	CGI_shore
1	1136651	1136949	299	96	0.523092	0.198424	0.324668	578.942	CG	1:1136360:1137156	CGI
1	1143626	1143823	198	23	0.244062	0.544008	-0.299946	-132.595	CG	ENSG00000186891.9	promoter	TNFRSF18
1	1143626	1143823	198	23	0.244062	0.544008	-0.299946	-132.595	CG	1:1142150:1144151	CGI_shore
1	1143626	1143823	198	23	0.244062	0.544008	-0.299946	-132.595	CG	1:1143567:1145567	CGI_shore
1	1144006	1144242	237	23	0.343884	0.654641	-0.310757	-125.159	CG	ENSG00000186891.9	promoter	TNFRSF18
1	1144006	1144242	237	23	0.343884	0.654641	-0.310757	-125.159	CG	1:1142150:1144151	CGI_shore
1	1144006	1144242	237	23	0.343884	0.654641	-0.310757	-125.159	CG	1:1143567:1145567	CGI_shore
1	1144559	1144835	277	38	0.522267	0.779832	-0.257565	-221.417	CG	1:1143567:1145567	CGI_shore
1	1144559	1144835	277	38	0.522267	0.779832	-0.257565	-221.417	CG	1:1144707:1146707	CGI_shore
1	1149056	1149266	211	40	0.19364	0.658228	-0.464588	-371.805	CG	ENSG00000186827.6	exon	TNFRSF4
1	1149056	1149266	211	40	0.19364	0.658228	-0.464588	-371.805	CG	ENSG00000186827.6	promoter	TNFRSF4
1	1149056	1149266	211	40	0.19364	0.658228	-0.464588	-371.805	CG	1:1149055:1149524	CGI
1	1149056	1149266	211	40	0.19364	0.658228	-0.464588	-371.805	CG	ENSG00000186827.6	intron	TNFRSF4
1	1149375	1149547	173	32	0.33705	0.727532	-0.390482	-207.128	CG	ENSG00000186827.6	promoter	TNFRSF4
1	1149375	1149547	173	32	0.33705	0.727532	-0.390482	-207.128	CG	1:1149055:1149524	CGI
1	1149375	1149547	173	32	0.33705	0.727532	-0.390482	-207.128	CG	ENSG00000186827.6	exon	TNFRSF4
1	1149375	1149547	173	32	0.33705	0.727532	-0.390482	-207.128	CG	ENSG00000186827.6	utr5	TNFRSF4
1	1149375	1149547	173	32	0.33705	0.727532	-0.390482	-207.128	CG	ENSG00000186827.6	TSS	TNFRSF4
1	1149375	1149547	173	32	0.33705	0.727532	-0.390482	-207.128	CG	1:1149524:1151525	CGI_shore
1	1179377	1179608	232	29	0.538658	0.789557	-0.250899	-126.964	CG	ENSG00000184163.3	exon	FAM132A
1	1179377	1179608	232	29	0.538658	0.789557	-0.250899	-126.964	CG	ENSG00000184163.3	intron	FAM132A
1	1179377	1179608	232	29	0.538658	0.789557	-0.250899	-126.964	CG	1:1178207:1180208	CGI_shore
1	1179377	1179608	232	29	0.538658	0.789557	-0.250899	-126.964	CG	ENSG00000184163.3	promoter	FAM132A
1	1244786	1244931	146	34	0.278916	0.558087	-0.279172	-175.187	CG	ENSG00000131584.14	intron	ACAP3
1	1244786	1244931	146	34	0.278916	0.558087	-0.279172	-175.187	CG	ENSG00000169972.7	intron	PUSL1
1	1244786	1244931	146	34	0.278916	0.558087	-0.279172	-175.187	CG	ENSG00000131584.14	exon	ACAP3
1	1244786	1244931	146	34	0.278916	0.558087	-0.279172	-175.187	CG	ENSG00000169972.7	exon	PUSL1
1	1244786	1244931	146	34	0.278916	0.558087	-0.279172	-175.187	CG	ENSG00000169972.7	utr5	PUSL1
1	1244786	1244931	146	34	0.278916	0.558087	-0.279172	-175.187	CG	1:1242400:1245185	CGI
1	1244786	1244931	146	34	0.278916	0.558087	-0.279172	-175.187	CG	ENSG00000131584.14	promoter	ACAP3
1	1355369	1355896	528	166	0.485989	0.23247	0.253519	844.534	CG	ENSG00000225905.1	promoter	RP4-758J18.7
1	1355369	1355896	528	166	0.485989	0.23247	0.253519	844.534	CG	ENSG00000235098.4	intron	ANKRD65
1	1355369	1355896	528	166	0.485989	0.23247	0.253519	844.534	CG	1:1355159:1356072	CGI
1	1355369	1355896	528	166	0.485989	0.23247	0.253519	844.534	CG	ENSG00000235098.4	exon	ANKRD65
1	1355369	1355896	528	166	0.485989	0.23247	0.253519	844.534	CG	ENSG00000235098.4	promoter	ANKRD65
1	1355369	1355896	528	166	0.485989	0.23247	0.253519	844.534	CG	ENSG00000225905.1	TSS	RP4-758J18.7
1	1355369	1355896	528	166	0.485989	0.23247	0.253519	844.534	CG	ENSG00000225905.1	exon	RP4-758J18.7
1	1460319	1460647	329	39	0.884288	0.681248	0.20304	199.398	CG	1:1459029:1461030	CGI_shore
1	1460319	1460647	329	39	0.884288	0.681248	0.20304	199.398	CG	ENSG00000197785.9	intron	ATAD3A
1	1460319	1460647	329	39	0.884288	0.681248	0.20304	199.398	CG	ENSG00000197785.9	exon	ATAD3A
1	1475580	1475731	152	44	0.714762	0.396989	0.317773	220.183	CG	1:1474962:1476846	CGI
1	1475580	1475731	152	44	0.714762	0.396989	0.317773	220.183	CG	ENSG00000205090.4	intron	TMEM240
1	1475580	1475731	152	44	0.714762	0.396989	0.317773	220.183	CG	ENSG00000205090.4	exon	TMEM240
1	1475580	1475731	152	44	0.714762	0.396989	0.317773	220.183	CG	ENSG00000205090.4	utr5	TMEM240
1	1476094	1476427	334	77	0.651942	0.346886	0.305056	445.144	CG	1:1474962:1476846	CGI
1	1476094	1476427	334	77	0.651942	0.346886	0.305056	445.144	CG	ENSG00000205090.4	promoter	TMEM240
1	1478957	1479186	230	37	0.704417	0.859383	-0.154967	-194.37	CG	ENSG00000160075.10	intron	SSU72
1	1478957	1479186	230	37	0.704417	0.859383	-0.154967	-194.37	CG	1:1478907:1479239	CGI
1	1522326	1522592	267	31	0.536957	0.822721	-0.285764	-173.022	CG	1:1521287:1523287	CGI_shore
1	1522326	1522592	267	31	0.536957	0.822721	-0.285764	-173.022	CG	name=MER65A;Class=LTR/ERV1	repeat
1	1534480	1534745	266	49	0.562656	0.40741	0.155246	197.959	CG	ENSG00000228594.1	utr3	C1orf233
1	1534480	1534745	266	49	0.562656	0.40741	0.155246	197.959	CG	ENSG00000228594.1	exon	C1orf233
1	1534480	1534745	266	49	0.562656	0.40741	0.155246	197.959	CG	1:1534331:1536136	CGI
1	1535143	1535230	88	31	0.37138	0.202367	0.169013	125.02	CG	ENSG00000228594.1	exon	C1orf233
1	1535143	1535230	88	31	0.37138	0.202367	0.169013	125.02	CG	1:1534331:1536136	CGI
1	1535412	1535481	70	32	0.299231	0.599172	-0.299941	-166.196	CG	ENSG00000228594.1	exon	C1orf233
1	1535412	1535481	70	32	0.299231	0.599172	-0.299941	-166.196	CG	1:1534331:1536136	CGI
1	1535412	1535481	70	32	0.299231	0.599172	-0.299941	-166.196	CG	ENSG00000228594.1	utr5	C1orf233
1	1535412	1535481	70	32	0.299231	0.599172	-0.299941	-166.196	CG	ENSG00000228594.1	TSS	C1orf233
1	1535412	1535481	70	32	0.299231	0.599172	-0.299941	-166.196	CG	ENSG00000228594.1	promoter	C1orf233
1	1564456	1564596	141	40	0.59183	0.797005	-0.205175	-180.187	CG	1:1562049:1570006	CGI
1	1564456	1564596	141	40	0.59183	0.797005	-0.205175	-180.187	CG	ENSG00000197530.8	promoter	MIB2
1	1564456	1564596	141	40	0.59183	0.797005	-0.205175	-180.187	CG	ENSG00000197530.8	intron	MIB2
1	1564456	1564596	141	40	0.59183	0.797005	-0.205175	-180.187	CG	ENSG00000197530.8	exon	MIB2
1	1564456	1564596	141	40	0.59183	0.797005	-0.205175	-180.187	CG	ENSG00000197530.8	utr3	MIB2
1	1565606	1565913	308	64	0.750317	0.53665	0.213667	322.036	CG	1:1562049:1570006	CGI
1	1565606	1565913	308	64	0.750317	0.53665	0.213667	322.036	CG	ENSG00000197530.8	intron	MIB2
1	1565606	1565913	308	64	0.750317	0.53665	0.213667	322.036	CG	ENSG00000189409.8	promoter	MMP23B
1	1565606	1565913	308	64	0.750317	0.53665	0.213667	322.036	CG	ENSG00000197530.8	exon	MIB2
1	1565606	1565913	308	64	0.750317	0.53665	0.213667	322.036	CG	ENSG00000197530.8	utr3	MIB2
1	1566454	1566564	111	36	0.43895	0.223023	0.215927	172.481	CG	1:1562049:1570006	CGI
1	1566454	1566564	111	36	0.43895	0.223023	0.215927	172.481	CG	ENSG00000189409.8	promoter	MMP23B
1	1589396	1589605	210	27	0.624079	0.855609	-0.23153	-131.548	CG	1:1588072:1590072	CGI_shore
1	1589396	1589605	210	27	0.624079	0.855609	-0.23153	-131.548	CG	ENSG00000248333.3	promoter	CDK11B
1	1589396	1589605	210	27	0.624079	0.855609	-0.23153	-131.548	CG	ENSG00000272004.1	promoter	RP11-345P4.10
1	1589396	1589605	210	27	0.624079	0.855609	-0.23153	-131.548	CG	ENSG00000248333.3	intron	CDK11B
1	1608939	1609319	381	51	0.66787	0.832097	-0.164227	-309.411	CG	1:1607000:1609000	CGI_shore
1	1608939	1609319	381	51	0.66787	0.832097	-0.164227	-309.411	CG	1:1608243:1610244	CGI_shore
1	1608939	1609319	381	51	0.66787	0.832097	-0.164227	-309.411	CG	1:1609001:1609273	CGI
1	1608939	1609319	381	51	0.66787	0.832097	-0.164227	-309.411	CG	1:1609273:1611274	CGI_shore
1	1608939	1609319	381	51	0.66787	0.832097	-0.164227	-309.411	CG	ENSG00000189339.7	intron	SLC35E2B
1	1609374	1609582	209	25	0.642802	0.790541	-0.147739	-116.276	CG	1:1608243:1610244	CGI_shore
1	1609374	1609582	209	25	0.642802	0.790541	-0.147739	-116.276	CG	1:1609273:1611274	CGI_shore
1	1609374	1609582	209	25	0.642802	0.790541	-0.147739	-116.276	CG	ENSG00000189339.7	intron	SLC35E2B
1	1625244	1625463	220	31	0.412462	0.646404	-0.233941	-166.705	CG	1:1623526:1625712	CGI
1	1625244	1625463	220	31	0.412462	0.646404	-0.233941	-166.705	CG	ENSG00000189339.7	promoter	SLC35E2B
1	1678456	1678678	223	31	0.117226	0.344602	-0.227376	-278.866	CG	1:1676801:1678641	CGI
1	1678456	1678678	223	31	0.117226	0.344602	-0.227376	-278.866	CG	ENSG00000215790.2	promoter	SLC35E2
1	1678456	1678678	223	31	0.117226	0.344602	-0.227376	-278.866	CG	1:1678641:1680642	CGI_shore
1	1688869	1689157	289	26	0.892365	0.700918	0.191448	133.542	CG	ENSG00000008130.11	promoter	NADK
1	1688869	1689157	289	26	0.892365	0.700918	0.191448	133.542	CG	ENSG00000008130.11	intron	NADK
1	1761792	1761979	188	27	0.909836	0.970014	-0.0601777	-116.602	CG	ENSG00000078369.13	intron	GNB1
1	1761792	1761979	188	27	0.909836	0.970014	-0.0601777	-116.602	CG	1:1761734:1761980	CGI
1	1868597	1868688	92	17	0.533025	0.785054	-0.252029	-120.538	CG	ENSG00000142609.13	intron	C1orf222
1	1889841	1889977	137	23	0.693003	0.900283	-0.20728	-131.908	CG	ENSG00000142609.13	intron	C1orf222
1	1896464	1896656	193	30	0.553193	0.785244	-0.232051	-137.776	CG	1:1895580:1897580	CGI_shore
1	1896464	1896656	193	30	0.553193	0.785244	-0.232051	-137.776	CG	ENSG00000142609.13	exon	C1orf222
1	1896464	1896656	193	30	0.553193	0.785244	-0.232051	-137.776	CG	1:1896414:1896628	CGI
1	1896464	1896656	193	30	0.553193	0.785244	-0.232051	-137.776	CG	ENSG00000142609.13	intron	C1orf222
1	1896464	1896656	193	30	0.553193	0.785244	-0.232051	-137.776	CG	1:1896628:1898629	CGI_shore
1	1910739	1910973	235	41	0.781301	0.888536	-0.107235	-156.68	CG	ENSG00000142609.13	intron	C1orf222
1	1910739	1910973	235	41	0.781301	0.888536	-0.107235	-156.68	CG	name=ERVL-E-int;Class=LTR/ERVL	repeat
1	1910739	1910973	235	41	0.781301	0.888536	-0.107235	-156.68	CG	1:1910268:1913800	CGI
1	1935232	1935452	221	61	0.449351	0.196163	0.253189	286.265	CG	ENSG00000142609.13	exon	C1orf222
1	1935232	1935452	221	61	0.449351	0.196163	0.253189	286.265	CG	ENSG00000142609.13	promoter	C1orf222
1	1935232	1935452	221	61	0.449351	0.196163	0.253189	286.265	CG	1:1935166:1935452	CGI
1	1935232	1935452	221	61	0.449351	0.196163	0.253189	286.265	CG	ENSG00000142609.13	TSS	C1orf222
1	1946355	1946740	386	37	0.264571	0.535031	-0.27046	-241.859	CG	ENSG00000233542.1	exon	RP11-547D24.1
1	1946355	1946740	386	37	0.264571	0.535031	-0.27046	-241.859	CG	ENSG00000233542.1	intron	RP11-547D24.1
1	1972777	1973030	254	22	0.409511	0.730236	-0.320725	-114.508	CG	1:1972685:1974685	CGI_shore
1	1991936	1992174	239	31	0.829225	0.958468	-0.129244	-155.607	CG	1:1991171:1993172	CGI_shore
1	1991936	1992174	239	31	0.829225	0.958468	-0.129244	-155.607	CG	ENSG00000067606.11	intron	PRKCZ
1	2003512	2003711	200	22	0.624924	0.854844	-0.22992	-116.119	CG	ENSG00000067606.11	promoter	PRKCZ
1	2003512	2003711	200	22	0.624924	0.854844	-0.22992	-116.119	CG	1:2003178:2005178	CGI_shore
1	2003512	2003711	200	22	0.624924	0.854844	-0.22992	-116.119	CG	ENSG00000067606.11	intron	PRKCZ
1	2064408	2065006	599	89	0.628773	0.210625	0.418148	767.815	CG	ENSG00000067606.11	promoter	PRKCZ
1	2064408	2065006	599	89	0.628773	0.210625	0.418148	767.815	CG	1:2064628:2065179	CGI
1	2064408	2065006	599	89	0.628773	0.210625	0.418148	767.815	CG	ENSG00000067606.11	intron	PRKCZ
1	2064408	2065006	599	89	0.628773	0.210625	0.418148	767.815	CG	1:2062627:2064627	CGI_shore
1	2064408	2065006	599	89	0.628773	0.210625	0.418148	767.815	CG	1:2064052:2066053	CGI_shore
1	2064408	2065006	599	89	0.628773	0.210625	0.418148	767.815	CG	name=MLT1B;Class=LTR/ERVL-MaLR	repeat
1	2064408	2065006	599	89	0.628773	0.210625	0.418148	767.815	CG	1:2064366:2066366	CGI_shore
1	2066062	2066230	169	25	0.754054	0.91911	-0.165056	-125.643	CG	ENSG00000067606.11	promoter	PRKCZ
1	2066062	2066230	169	25	0.754054	0.91911	-0.165056	-125.643	CG	1:2065179:2067180	CGI_shore
1	2066062	2066230	169	25	0.754054	0.91911	-0.165056	-125.643	CG	ENSG00000067606.11	intron	PRKCZ
1	2066062	2066230	169	25	0.754054	0.91911	-0.165056	-125.643	CG	1:2064366:2066366	CGI_shore
1	2074111	2074366	256	23	0.721073	0.91027	-0.189197	-108.825	CG	ENSG00000067606.11	intron	PRKCZ
1	2074111	2074366	256	23	0.721073	0.91027	-0.189197	-108.825	CG	ENSG00000271806.1	exon	RP5-892K4.1
1	2074111	2074366	256	23	0.721073	0.91027	-0.189197	-108.825	CG	ENSG00000067606.11	promoter	PRKCZ
1	2099745	2099936	192	20	0.681423	0.931528	-0.250106	-122.505	CG	ENSG00000067606.11	promoter	PRKCZ
1	2099745	2099936	192	20	0.681423	0.931528	-0.250106	-122.505	CG	1:2098852:2100852	CGI_shore
1	2099745	2099936	192	20	0.681423	0.931528	-0.250106	-122.505	CG	ENSG00000067606.11	intron	PRKCZ
1	2121247	2121450	204	33	0.63778	0.342554	0.295226	169.567	CG	ENSG00000162585.12	intron	C1orf86
1	2121247	2121450	204	33	0.63778	0.342554	0.295226	169.567	CG	1:2120439:2122440	CGI_shore
1	2121247	2121450	204	33	0.63778	0.342554	0.295226	169.567	CG	ENSG00000162585.12	exon	C1orf86
1	2121247	2121450	204	33	0.63778	0.342554	0.295226	169.567	CG	1:2121017:2121818	CGI
1	2121247	2121450	204	33	0.63778	0.342554	0.295226	169.567	CG	ENSG00000269554.1	utr5	AL590822.2
1	2121247	2121450	204	33	0.63778	0.342554	0.295226	169.567	CG	ENSG00000269554.1	exon	AL590822.2
1	2121503	2121607	105	23	0.541936	0.319738	0.222198	100.058	CG	ENSG00000162585.12	intron	C1orf86
1	2121503	2121607	105	23	0.541936	0.319738	0.222198	100.058	CG	1:2120439:2122440	CGI_shore
1	2121503	2121607	105	23	0.541936	0.319738	0.222198	100.058	CG	ENSG00000162585.12	exon	C1orf86
1	2121503	2121607	105	23	0.541936	0.319738	0.222198	100.058	CG	1:2121017:2121818	CGI
1	2121503	2121607	105	23	0.541936	0.319738	0.222198	100.058	CG	ENSG00000269554.1	exon	AL590822.2
1	2151771	2151908	138	21	0.592886	0.833822	-0.240936	-120.611	CG	ENSG00000234396.3	intron	RP11-181G12.4
1	2182188	2182430	243	27	0.600769	0.304323	0.296446	151.522	CG	ENSG00000157933.9	intron	SKI
1	2203363	2203625	263	23	0.566121	0.314699	0.251422	109.818	CG	ENSG00000157933.9	intron	SKI
1	2250452	2250870	419	44	0.646757	0.859675	-0.212918	-256.716	CG	1:2249634:2251635	CGI_shore
1	2251548	2251732	185	24	0.625416	0.90361	-0.278194	-110.479	CG	1:2249634:2251635	CGI_shore
1	2251548	2251732	185	24	0.625416	0.90361	-0.278194	-110.479	CG	1:2251722:2253722	CGI_shore
1	2263386	2263506	121	27	0.839069	0.936312	-0.0972435	-148.2	CG	1:2263184:2263470	CGI
1	2263386	2263506	121	27	0.839069	0.936312	-0.0972435	-148.2	CG	1:2263470:2265471	CGI_shore
1	2263386	2263506	121	27	0.839069	0.936312	-0.0972435	-148.2	CG	ENSG00000116151.9	intron	MORN1
1	2266229	2266639	411	48	0.714279	0.90746	-0.193181	-230.78	CG	ENSG00000116151.9	intron	MORN1
1	2266229	2266639	411	48	0.714279	0.90746	-0.193181	-230.78	CG	1:2266007:2266432	CGI
1	2266229	2266639	411	48	0.714279	0.90746	-0.193181	-230.78	CG	1:2266432:2268433	CGI_shore
1	2267123	2267319	197	26	0.700298	0.935415	-0.235117	-122.797	CG	ENSG00000116151.9	intron	MORN1
1	2267123	2267319	197	26	0.700298	0.935415	-0.235117	-122.797	CG	1:2266432:2268433	CGI_shore
1	2273565	2273673	109	22	0.663631	0.878131	-0.2145	-115.075	CG	ENSG00000116151.9	intron	MORN1
1	2285381	2285701	321	31	0.781777	0.900498	-0.118722	-131.922	CG	ENSG00000269896.1	promoter	RP4-740C4.6
1	2285381	2285701	321	31	0.781777	0.900498	-0.118722	-131.922	CG	ENSG00000116151.9	intron	MORN1
1	2286429	2286571	143	25	0.749694	0.906211	-0.156517	-114.629	CG	ENSG00000116151.9	intron	MORN1
1	2308261	2308529	269	22	0.592134	0.895297	-0.303163	-123.263	CG	ENSG00000271921.1	promoter	RP4-740C4.9
1	2308261	2308529	269	22	0.592134	0.895297	-0.303163	-123.263	CG	ENSG00000116151.9	promoter	MORN1
1	2308261	2308529	269	22	0.592134	0.895297	-0.303163	-123.263	CG	ENSG00000116151.9	intron	MORN1
1	2369285	2369454	170	19	0.6573	0.868422	-0.211123	-110.912	CG	ENSG00000149527.13	intron	PLCH2
1	2369561	2369823	263	30	0.374797	0.749073	-0.374277	-240.394	CG	ENSG00000149527.13	intron	PLCH2
1	2371847	2372026	180	27	0.820031	0.929937	-0.109905	-114.349	CG	1:2371846:2372073	CGI
1	2371847	2372026	180	27	0.820031	0.929937	-0.109905	-114.349	CG	ENSG00000149527.13	intron	PLCH2
1	2427526	2427736	211	25	0.763207	0.888933	-0.125726	-131.124	CG	ENSG00000229393.1	promoter	RP3-395M20.3
1	2427526	2427736	211	25	0.763207	0.888933	-0.125726	-131.124	CG	ENSG00000149527.13	intron	PLCH2
1	2427526	2427736	211	25	0.763207	0.888933	-0.125726	-131.124	CG	ENSG00000149527.13	promoter	PLCH2
1	2460929	2461048	120	51	0.185376	0.500209	-0.314834	-291.844	CG	ENSG00000197921.5	exon	HES5
1	2460929	2461048	120	51	0.185376	0.500209	-0.314834	-291.844	CG	1:2460760:2462010	CGI
1	2472127	2472199	73	27	0.535379	0.243476	0.291903	125.684	CG	1:2472095:2472586	CGI
1	2483786	2483960	175	31	0.861829	0.955187	-0.0933586	-137.962	CG	ENSG00000238164.2	intron	RP3-395M20.8
1	2483786	2483960	175	31	0.861829	0.955187	-0.0933586	-137.962	CG	ENSG00000238164.2	exon	RP3-395M20.8
1	2483786	2483960	175	31	0.861829	0.955187	-0.0933586	-137.962	CG	ENSG00000238164.2	promoter	RP3-395M20.8
1	2533949	2534177	229	21	0.45865	0.705598	-0.246948	-110.154	CG	ENSG00000142606.11	intron	MMEL1
1	2533949	2534177	229	21	0.45865	0.705598	-0.246948	-110.154	CG	name=L2c;Class=LINE/L2	repeat
1	2548637	2548900	264	40	0.766777	0.893037	-0.12626	-176.821	CG	name=MIRb;Class=SINE/MIR	repeat
1	2548637	2548900	264	40	0.766777	0.893037	-0.12626	-176.821	CG	name=AluSx;Class=SINE/Alu	repeat
1	2548637	2548900	264	40	0.766777	0.893037	-0.12626	-176.821	CG	1:2548581:2548823	CGI
1	2548637	2548900	264	40	0.766777	0.893037	-0.12626	-176.821	CG	1:2548823:2550824	CGI_shore
1	2548637	2548900	264	40	0.766777	0.893037	-0.12626	-176.821	CG	ENSG00000142606.11	intron	MMEL1
1	2706225	2706953	729	186	0.612176	0.275754	0.336422	1267.92	CG	1:2705874:2706961	CGI
1	2706225	2706953	729	186	0.612176	0.275754	0.336422	1267.92	CG	ENSG00000215912.7	exon	TTC34
1	2706225	2706953	729	186	0.612176	0.275754	0.336422	1267.92	CG	ENSG00000215912.7	utr5	TTC34
1	2706225	2706953	729	186	0.612176	0.275754	0.336422	1267.92	CG	ENSG00000215912.7	promoter	TTC34
1	2706225	2706953	729	186	0.612176	0.275754	0.336422	1267.92	CG	ENSG00000215912.7	intron	TTC34
1	2716806	2717159	354	58	0.635651	0.83882	-0.203169	-290.57	CG	1:2716741:2717233	CGI
1	2716806	2717159	354	58	0.635651	0.83882	-0.203169	-290.57	CG	ENSG00000215912.7	intron	TTC34
1	2766467	2766972	506	49	0.523044	0.806124	-0.283081	-302.85	CG	name=L1MB3;Class=LINE/L1	repeat
1	2848655	2848907	253	22	0.463806	0.73679	-0.272984	-131.14	CG	1:2847288:2849289	CGI_shore
1	2848655	2848907	253	22	0.463806	0.73679	-0.272984	-131.14	CG	1:2848664:2850664	CGI_shore
1	2884001	2884209	209	25	0.419526	0.88939	-0.469864	-201.95	CG	1:2883061:2885061	CGI_shore
1	2918592	2918772	181	31	0.731994	0.843515	-0.111521	-124.764	CG	name=ERVL-B4-int;Class=LTR/ERVL	repeat
1	2918592	2918772	181	31	0.731994	0.843515	-0.111521	-124.764	CG	1:2918365:2918753	CGI
1	2918592	2918772	181	31	0.731994	0.843515	-0.111521	-124.764	CG	1:2918753:2920754	CGI_shore
1	2938799	2938989	191	24	0.548225	0.815594	-0.267369	-116.595	CG	ENSG00000169717.5	exon	ACTRT2
1	2938799	2938989	191	24	0.548225	0.815594	-0.267369	-116.595	CG	1:2938633:2939043	CGI
1	2941226	2941424	199	17	0.626785	0.863225	-0.23644	-104.545	CG	name=L1MDa;Class=LINE/L1	repeat
1	2980419	2980640	222	57	0.709296	0.470734	0.238562	379.993	CG	ENSG00000177133.6	exon	LINC00982
1	2980419	2980640	222	57	0.709296	0.470734	0.238562	379.993	CG	ENSG00000177133.6	promoter	LINC00982
1	2980419	2980640	222	57	0.709296	0.470734	0.238562	379.993	CG	ENSG00000256761.1	promoter	AL008733.1
1	2980419	2980640	222	57	0.709296	0.470734	0.238562	379.993	CG	1:2979275:2980758	CGI
1	2980419	2980640	222	57	0.709296	0.470734	0.238562	379.993	CG	ENSG00000177133.6	intron	LINC00982
1	2984647	2985027	381	89	0.607517	0.210115	0.397402	664.238	CG	ENSG00000142611.12	promoter	PRDM16
1	2984647	2985027	381	89	0.607517	0.210115	0.397402	664.238	CG	1:2983925:2987962	CGI
1	2984647	2985027	381	89	0.607517	0.210115	0.397402	664.238	CG	ENSG00000177133.6	promoter	LINC00982
1	2984647	2985027	381	89	0.607517	0.210115	0.397402	664.238	CG	ENSG00000177133.6	intron	LINC00982
1	2984647	2985027	381	89	0.607517	0.210115	0.397402	664.238	CG	ENSG00000177133.6	exon	LINC00982
1	2984647	2985027	381	89	0.607517	0.210115	0.397402	664.238	CG	ENSG00000177133.6	TSS	LINC00982
1	2995506	2995690	185	25	0.578546	0.817603	-0.239057	-122.187	CG	1:2995271:2997271	CGI_shore
1	2995506	2995690	185	25	0.578546	0.817603	-0.239057	-122.187	CG	ENSG00000142611.12	intron	PRDM16
1	2996503	2996708	206	23	0.573816	0.811307	-0.23749	-137.166	CG	1:2995271:2997271	CGI_shore
1	2996503	2996708	206	23	0.573816	0.811307	-0.23749	-137.166	CG	ENSG00000142611.12	intron	PRDM16
1	2996831	2996960	130	24	0.669918	0.852996	-0.183077	-110.573	CG	1:2995271:2997271	CGI_shore
1	2996831	2996960	130	24	0.669918	0.852996	-0.183077	-110.573	CG	ENSG00000142611.12	intron	PRDM16
1	3000951	3001100	150	19	0.572082	0.872052	-0.299971	-102.035	CG	1:2999978:3001979	CGI_shore
1	3000951	3001100	150	19	0.572082	0.872052	-0.299971	-102.035	CG	ENSG00000142611.12	intron	PRDM16
1	3010705	3010822	118	19	0.390427	0.699325	-0.308898	-150.18	CG	ENSG00000142611.12	intron	PRDM16
1	3033083	3033252	170	23	0.603183	0.894071	-0.290888	-125.042	CG	ENSG00000142611.12	intron	PRDM16
1	3035787	3036006	220	24	0.583319	0.902888	-0.319569	-136.041	CG	ENSG00000142611.12	intron	PRDM16
1	3038068	3038316	249	34	0.600968	0.853513	-0.252545	-202.016	CG	1:3038067:3038343	CGI
1	3038068	3038316	249	34	0.600968	0.853513	-0.252545	-202.016	CG	ENSG00000142611.12	intron	PRDM16
1	3038744	3038931	188	19	0.607775	0.88303	-0.275255	-100.873	CG	1:3038343:3040344	CGI_shore
1	3038744	3038931	188	19	0.607775	0.88303	-0.275255	-100.873	CG	ENSG00000142611.12	intron	PRDM16
1	3047552	3047687	136	19	0.551539	0.846208	-0.294668	-103.423	CG	ENSG00000142611.12	intron	PRDM16
1	3071901	3072204	304	48	0.453232	0.663625	-0.210393	-245.049	CG	1:3071899:3072239	CGI
1	3071901	3072204	304	48	0.453232	0.663625	-0.210393	-245.049	CG	ENSG00000142611.12	intron	PRDM16
1	3078206	3078359	154	24	0.605918	0.885592	-0.279674	-129.685	CG	1:3076700:3078700	CGI_shore
1	3078206	3078359	154	24	0.605918	0.885592	-0.279674	-129.685	CG	ENSG00000142611.12	intron	PRDM16
1	3078702	3078960	259	37	0.734005	0.911682	-0.177677	-175.791	CG	1:3078701:3078931	CGI
1	3078702	3078960	259	37	0.734005	0.911682	-0.177677	-175.791	CG	1:3078931:3080932	CGI_shore
1	3078702	3078960	259	37	0.734005	0.911682	-0.177677	-175.791	CG	1:3078933:3080933	CGI_shore
1	3078702	3078960	259	37	0.734005	0.911682	-0.177677	-175.791	CG	ENSG00000142611.12	intron	PRDM16
1	3081315	3081554	240	23	0.662546	0.919239	-0.256694	-126.597	CG	1:3081292:3083293	CGI_shore
1	3081315	3081554	240	23	0.662546	0.919239	-0.256694	-126.597	CG	ENSG00000142611.12	intron	PRDM16
1	3090000	3090227	228	25	0.656201	0.885362	-0.229161	-119.008	CG	ENSG00000142611.12	intron	PRDM16
1	3099769	3099971	203	21	0.574428	0.84232	-0.267892	-104.923	CG	1:3098320:3100321	CGI_shore
1	3099769	3099971	203	21	0.574428	0.84232	-0.267892	-104.923	CG	ENSG00000142611.12	intron	PRDM16
1	3100099	3100517	419	50	0.457793	0.738727	-0.280934	-281.676	CG	1:3098320:3100321	CGI_shore
1	3100099	3100517	419	50	0.457793	0.738727	-0.280934	-281.676	CG	ENSG00000142611.12	intron	PRDM16
1	3104415	3104549	135	19	0.514558	0.820474	-0.305916	-100.634	CG	1:3102955:3104955	CGI_shore
1	3104415	3104549	135	19	0.514558	0.820474	-0.305916	-100.634	CG	1:3103352:3105353	CGI_shore
1	3104415	3104549	135	19	0.514558	0.820474	-0.305916	-100.634	CG	ENSG00000142611.12	intron	PRDM16
1	3111119	3111891	773	112	0.701102	0.900843	-0.199741	-594.839	CG	1:3109146:3111146	CGI_shore
1	3111119	3111891	773	112	0.701102	0.900843	-0.199741	-594.839	CG	1:3111147:3111909	CGI
1	3111119	3111891	773	112	0.701102	0.900843	-0.199741	-594.839	CG	ENSG00000142611.12	intron	PRDM16
1	3125848	3126198	351	40	0.576549	0.848471	-0.271922	-189.796	CG	1:3126167:3128167	CGI_shore
1	3125848	3126198	351	40	0.576549	0.848471	-0.271922	-189.796	CG	ENSG00000142611.12	intron	PRDM16
1	3128332	3128491	160	33	0.832014	0.935511	-0.103497	-149.322	CG	1:3128168:3128712	CGI
1	3128332	3128491	160	33	0.832014	0.935511	-0.103497	-149.322	CG	ENSG00000142611.12	intron	PRDM16
1	3134565	3134827	263	25	0.458251	0.690712	-0.232461	-123.106	CG	ENSG00000142611.12	intron	PRDM16
1	3142841	3143018	178	21	0.51273	0.786278	-0.273547	-113.527	CG	ENSG00000142611.12	intron	PRDM16
1	3147716	3147966	251	31	0.666241	0.854935	-0.188695	-149.948	CG	1:3145844:3147844	CGI_shore
1	3147716	3147966	251	31	0.666241	0.854935	-0.188695	-149.948	CG	1:3147845:3148081	CGI
1	3147716	3147966	251	31	0.666241	0.854935	-0.188695	-149.948	CG	ENSG00000142611.12	intron	PRDM16
1	3155112	3155275	164	29	0.681394	0.850255	-0.168861	-139.547	CG	1:3153159:3155159	CGI_shore
1	3155112	3155275	164	29	0.681394	0.850255	-0.168861	-139.547	CG	ENSG00000142611.12	intron	PRDM16
1	3155112	3155275	164	29	0.681394	0.850255	-0.168861	-139.547	CG	1:3155160:3155454	CGI
1	3164316	3164444	129	34	0.471168	0.303752	0.167417	160.91	CG	1:3163969:3164643	CGI
1	3164316	3164444	129	34	0.471168	0.303752	0.167417	160.91	CG	ENSG00000142611.12	intron	PRDM16
1	3179283	3179474	192	25	0.705527	0.893613	-0.188086	-113.938	CG	ENSG00000142611.12	intron	PRDM16
1	3182413	3182628	216	29	0.686042	0.865026	-0.178984	-129.209	CG	1:3180820:3182820	CGI_shore
1	3182413	3182628	216	29	0.686042	0.865026	-0.178984	-129.209	CG	1:3182545:3184545	CGI_shore
1	3182413	3182628	216	29	0.686042	0.865026	-0.178984	-129.209	CG	ENSG00000142611.12	intron	PRDM16
1	3183388	3183537	150	23	0.660593	0.887694	-0.2271	-102.197	CG	1:3182545:3184545	CGI_shore
1	3183388	3183537	150	23	0.660593	0.887694	-0.2271	-102.197	CG	1:3183216:3185217	CGI_shore
1	3183388	3183537	150	23	0.660593	0.887694	-0.2271	-102.197	CG	ENSG00000142611.12	intron	PRDM16
1	3193781	3193944	164	21	0.685407	0.911951	-0.226544	-102.344	CG	1:3193375:3195375	CGI_shore
1	3193781	3193944	164	21	0.685407	0.911951	-0.226544	-102.344	CG	ENSG00000142611.12	intron	PRDM16
1	3201374	3201618	245	23	0.540414	0.851288	-0.310874	-116.506	CG	ENSG00000142611.12	intron	PRDM16
1	3202108	3202240	133	21	0.567781	0.841281	-0.273499	-102.283	CG	1:3201764:3203764	CGI_shore
1	3202108	3202240	133	21	0.567781	0.841281	-0.273499	-102.283	CG	ENSG00000142611.12	intron	PRDM16
1	3238769	3239045	277	20	0.353708	0.633582	-0.279874	-129.456	CG	1:3237914:3239914	CGI_shore
1	3238769	3239045	277	20	0.353708	0.633582	-0.279874	-129.456	CG	ENSG00000142611.12	intron	PRDM16
1	3242489	3242727	239	23	0.584242	0.81229	-0.228048	-134.194	CG	name=MLT1C;Class=LTR/ERVL-MaLR	repeat
1	3242489	3242727	239	23	0.584242	0.81229	-0.228048	-134.194	CG	ENSG00000142611.12	intron	PRDM16
1	3289870	3290049	180	21	0.487644	0.774856	-0.287212	-105.907	CG	ENSG00000142611.12	intron	PRDM16
1	3307163	3307350	188	25	0.63187	0.837449	-0.205579	-108.592	CG	1:3307069:3307285	CGI
1	3307163	3307350	188	25	0.63187	0.837449	-0.205579	-108.592	CG	1:3307285:3309286	CGI_shore
1	3307163	3307350	188	25	0.63187	0.837449	-0.205579	-108.592	CG	ENSG00000142611.12	intron	PRDM16
1	3308407	3308653	247	25	0.493713	0.767604	-0.273891	-120.807	CG	1:3307285:3309286	CGI_shore
1	3308407	3308653	247	25	0.493713	0.767604	-0.273891	-120.807	CG	ENSG00000142611.12	intron	PRDM16
1	3308407	3308653	247	25	0.493713	0.767604	-0.273891	-120.807	CG	1:3308101:3310101	CGI_shore
1	3310214	3310383	170	32	0.370339	0.099889	0.27045	164.58	CG	1:3310102:3311035	CGI
1	3310214	3310383	170	32	0.370339	0.099889	0.27045	164.58	CG	ENSG00000142611.12	intron	PRDM16
1	3321558	3321761	204	25	0.657168	0.872211	-0.215044	-109.068	CG	1:3321269:3322310	CGI
1	3321558	3321761	204	25	0.657168	0.872211	-0.215044	-109.068	CG	ENSG00000142611.12	intron	PRDM16
1	3325355	3325679	325	55	0.806267	0.921569	-0.115301	-232.143	CG	name=(TG)n;Class=Simple_repeat/Simple_repeat	repeat
1	3325355	3325679	325	55	0.806267	0.921569	-0.115301	-232.143	CG	1:3325246:3325679	CGI
1	3325355	3325679	325	55	0.806267	0.921569	-0.115301	-232.143	CG	ENSG00000142611.12	intron	PRDM16
1	3344715	3344880	166	25	0.674359	0.927702	-0.253343	-113.828	CG	ENSG00000142611.12	intron	PRDM16
1	3344715	3344880	166	25	0.674359	0.927702	-0.253343	-113.828	CG	1:3342806:3344807	CGI_shore
1	3346421	3346546	126	19	0.50926	0.863753	-0.354493	-103.451	CG	ENSG00000142611.12	intron	PRDM16
1	3346421	3346546	126	19	0.50926	0.863753	-0.354493	-103.451	CG	1:3345500:3347500	CGI_shore
1	3350066	3350196	131	23	0.605974	0.886252	-0.280278	-108.755	CG	ENSG00000142611.12	intron	PRDM16
1	3350066	3350196	131	23	0.605974	0.886252	-0.280278	-108.755	CG	1:3349364:3351364	CGI_shore
1	3352744	3352986	243	29	0.714514	0.873636	-0.159122	-135.765	CG	ENSG00000142611.12	exon	PRDM16
1	3352744	3352986	243	29	0.714514	0.873636	-0.159122	-135.765	CG	ENSG00000142611.12	utr3	PRDM16
1	3352744	3352986	243	29	0.714514	0.873636	-0.159122	-135.765	CG	1:3351632:3353633	CGI_shore
1	3354360	3354553	194	24	0.622443	0.858073	-0.23563	-145.942	CG	ENSG00000142611.12	exon	PRDM16
1	3354360	3354553	194	24	0.622443	0.858073	-0.23563	-145.942	CG	ENSG00000142611.12	utr3	PRDM16
1	3406633	3407006	374	29	0.494234	0.882051	-0.387818	-167.623	CG	ENSG00000162591.11	utr3	MEGF6
1	3406633	3407006	374	29	0.494234	0.882051	-0.387818	-167.623	CG	ENSG00000162591.11	exon	MEGF6
1	3412457	3412644	188	31	0.486885	0.840027	-0.353141	-166.153	CG	ENSG00000162591.11	promoter	MEGF6
1	3412457	3412644	188	31	0.486885	0.840027	-0.353141	-166.153	CG	ENSG00000162591.11	utr3	MEGF6
1	3412457	3412644	188	31	0.486885	0.840027	-0.353141	-166.153	CG	ENSG00000162591.11	exon	MEGF6
1	3412457	3412644	188	31	0.486885	0.840027	-0.353141	-166.153	CG	ENSG00000162591.11	intron	MEGF6
1	3420726	3420984	259	34	0.519488	0.773114	-0.253626	-156.782	CG	ENSG00000162591.11	intron	MEGF6
1	3421745	3422006	262	29	0.501599	0.873539	-0.37194	-194.337	CG	ENSG00000162591.11	intron	MEGF6
1	3421745	3422006	262	29	0.501599	0.873539	-0.37194	-194.337	CG	ENSG00000162591.11	exon	MEGF6
1	3423011	3423332	322	21	0.552725	0.901018	-0.348293	-117.333	CG	ENSG00000162591.11	intron	MEGF6
1	3426363	3426477	115	25	0.723776	0.913205	-0.189429	-118.424	CG	1:3425354:3427354	CGI_shore
1	3426363	3426477	115	25	0.723776	0.913205	-0.189429	-118.424	CG	1:3425797:3427798	CGI_shore
1	3426363	3426477	115	25	0.723776	0.913205	-0.189429	-118.424	CG	ENSG00000162591.11	intron	MEGF6
1	3426363	3426477	115	25	0.723776	0.913205	-0.189429	-118.424	CG	1:3426361:3426570	CGI
1	3426363	3426477	115	25	0.723776	0.913205	-0.189429	-118.424	CG	ENSG00000162591.11	exon	MEGF6
1	3427458	3427728	271	35	0.664709	0.904123	-0.239415	-201.813	CG	1:3425797:3427798	CGI_shore
1	3427458	3427728	271	35	0.664709	0.904123	-0.239415	-201.813	CG	1:3426570:3428571	CGI_shore
1	3427458	3427728	271	35	0.664709	0.904123	-0.239415	-201.813	CG	ENSG00000162591.11	exon	MEGF6
1	3427458	3427728	271	35	0.664709	0.904123	-0.239415	-201.813	CG	1:3427355:3427683	CGI
1	3427458	3427728	271	35	0.664709	0.904123	-0.239415	-201.813	CG	ENSG00000162591.11	intron	MEGF6
1	3427458	3427728	271	35	0.664709	0.904123	-0.239415	-201.813	CG	1:3427683:3429684	CGI_shore
1	3460364	3460540	177	23	0.438986	0.741137	-0.302151	-110.223	CG	1:3460269:3462270	CGI_shore
1	3460364	3460540	177	23	0.438986	0.741137	-0.302151	-110.223	CG	ENSG00000162591.11	intron	MEGF6
1	3466840	3467059	220	21	0.561896	0.808008	-0.246112	-100.98	CG	name=L1MB5;Class=LINE/L1	repeat
1	3466840	3467059	220	21	0.561896	0.808008	-0.246112	-100.98	CG	ENSG00000162591.11	intron	MEGF6
1	3476209	3476358	150	21	0.645891	0.86502	-0.219129	-126.287	CG	ENSG00000162591.11	intron	MEGF6
1	3479932	3480209	278	26	0.541065	0.856917	-0.315852	-130.967	CG	ENSG00000162591.11	intron	MEGF6
1	3511202	3511496	295	23	0.49457	0.792843	-0.298273	-113.922	CG	1:3509708:3511708	CGI_shore
1	3511202	3511496	295	23	0.49457	0.792843	-0.298273	-113.922	CG	ENSG00000162591.11	intron	MEGF6
1	3511658	3512118	461	62	0.559564	0.832358	-0.272793	-328.977	CG	1:3509708:3511708	CGI_shore
1	3511658	3512118	461	62	0.559564	0.832358	-0.272793	-328.977	CG	1:3511709:3512118	CGI
1	3511658	3512118	461	62	0.559564	0.832358	-0.272793	-328.977	CG	ENSG00000162591.11	exon	MEGF6
1	3511658	3512118	461	62	0.559564	0.832358	-0.272793	-328.977	CG	ENSG00000162591.11	intron	MEGF6
1	3512189	3512392	204	23	0.53291	0.874945	-0.342035	-130.694	CG	ENSG00000162591.11	intron	MEGF6
1	3512189	3512392	204	23	0.53291	0.874945	-0.342035	-130.694	CG	1:3512118:3514119	CGI_shore
1	3513753	3514055	303	23	0.405078	0.733853	-0.328775	-150.216	CG	ENSG00000162591.11	intron	MEGF6
1	3513753	3514055	303	23	0.405078	0.733853	-0.328775	-150.216	CG	1:3512118:3514119	CGI_shore
1	3514680	3515014	335	45	0.215729	0.584475	-0.368747	-325.078	CG	ENSG00000162591.11	intron	MEGF6
1	3518965	3519326	362	41	0.525099	0.889908	-0.364808	-244.909	CG	ENSG00000162591.11	intron	MEGF6
1	3518965	3519326	362	41	0.525099	0.889908	-0.364808	-244.909	CG	ENSG00000162591.11	exon	MEGF6
1	3569141	3569285	145	39	0.131185	0.329235	-0.19805	-179.456	CG	ENSG00000116213.11	intron	WRAP73
1	3569141	3569285	145	39	0.131185	0.329235	-0.19805	-179.456	CG	1:3566344:3569636	CGI
1	3569141	3569285	145	39	0.131185	0.329235	-0.19805	-179.456	CG	ENSG00000078900.10	exon	TP73
1	3569141	3569285	145	39	0.131185	0.329235	-0.19805	-179.456	CG	ENSG00000078900.10	utr5	TP73
1	3569141	3569285	145	39	0.131185	0.329235	-0.19805	-179.456	CG	ENSG00000116213.11	exon	WRAP73
1	3569141	3569285	145	39	0.131185	0.329235	-0.19805	-179.456	CG	ENSG00000116213.11	utr5	WRAP73
1	3569141	3569285	145	39	0.131185	0.329235	-0.19805	-179.456	CG	ENSG00000078900.10	intron	TP73
1	3612563	3612651	89	19	0.714683	0.530865	0.183818	136.464	CG	ENSG00000078900.10	promoter	TP73
1	3612563	3612651	89	19	0.714683	0.530865	0.183818	136.464	CG	ENSG00000078900.10	intron	TP73
1	3668310	3668454	145	19	0.703762	0.866561	-0.162799	-102.451	CG	ENSG00000162592.4	promoter	CCDC27
1	3668310	3668454	145	19	0.703762	0.866561	-0.162799	-102.451	CG	name=LTR45C;Class=LTR/ERV1	repeat
1	4067343	4067575	233	23	0.457735	0.753674	-0.295939	-183.08	CG	name=MLT1F1;Class=LTR/ERVL-MaLR	repeat
1	4076541	4076750	210	23	0.538309	0.7818	-0.243491	-124.851	CG	name=L1ME5;Class=LINE/L1	repeat
1	4185670	4186315	646	20	0.517247	0.755194	-0.237946	-110.019	CG	name=Charlie1a;Class=DNA/hAT-Charlie	repeat
1	4636039	4636312	274	26	0.612404	0.842146	-0.229741	-134.461	CG	ENSG00000232596.1	intron	RP1-37J18.2
1	4713920	4714249	330	66	0.411026	0.163753	0.247272	344.344	CG	1:4711988:4713988	CGI_shore
1	4713920	4714249	330	66	0.411026	0.163753	0.247272	344.344	CG	ENSG00000196581.6	promoter	AJAP1
1	4713920	4714249	330	66	0.411026	0.163753	0.247272	344.344	CG	1:4713989:4716555	CGI
1	4714602	4715181	580	204	0.39155	0.196614	0.194935	961.264	CG	ENSG00000196581.6	promoter	AJAP1
1	4714602	4715181	580	204	0.39155	0.196614	0.194935	961.264	CG	1:4713989:4716555	CGI
1	4714602	4715181	580	204	0.39155	0.196614	0.194935	961.264	CG	ENSG00000196581.6	TSS	AJAP1
1	4714602	4715181	580	204	0.39155	0.196614	0.194935	961.264	CG	ENSG00000196581.6	utr5	AJAP1
1	4714602	4715181	580	204	0.39155	0.196614	0.194935	961.264	CG	ENSG00000196581.6	exon	AJAP1
1	4715346	4715480	135	53	0.294036	0.146145	0.147891	229.143	CG	1:4713989:4716555	CGI
1	4715346	4715480	135	53	0.294036	0.146145	0.147891	229.143	CG	ENSG00000196581.6	utr5	AJAP1
1	4715346	4715480	135	53	0.294036	0.146145	0.147891	229.143	CG	ENSG00000196581.6	exon	AJAP1
1	4726558	4726888	331	49	0.64315	0.860629	-0.217478	-307.176	CG	1:4724575:4726575	CGI_shore
1	4726558	4726888	331	49	0.64315	0.860629	-0.217478	-307.176	CG	1:4726576:4726867	CGI
1	4726558	4726888	331	49	0.64315	0.860629	-0.217478	-307.176	CG	1:4726867:4728868	CGI_shore
1	4726558	4726888	331	49	0.64315	0.860629	-0.217478	-307.176	CG	ENSG00000196581.6	intron	AJAP1
1	4748561	4748863	303	23	0.624804	0.873706	-0.248902	-135.273	CG	ENSG00000196581.6	intron	AJAP1
1	4783303	4783435	133	15	0.422452	0.680657	-0.258205	-101.132	CG	ENSG00000196581.6	intron	AJAP1
1	4789060	4789410	351	26	0.410649	0.829455	-0.418806	-182.951	CG	ENSG00000196581.6	intron	AJAP1
1	4794012	4794149	138	28	0.693196	0.930669	-0.237473	-190.442	CG	ENSG00000196581.6	intron	AJAP1
1	4794937	4795123	187	25	0.678027	0.851496	-0.173469	-118.102	CG	ENSG00000196581.6	intron	AJAP1
1	4796385	4796443	59	9	0.35766	0.6853	-0.32764	-112.398	CG	ENSG00000196581.6	intron	AJAP1
1	4800549	4800841	293	31	0.649765	0.875239	-0.225474	-167.562	CG	ENSG00000196581.6	intron	AJAP1
1	4800549	4800841	293	31	0.649765	0.875239	-0.225474	-167.562	CG	name=L1MB3;Class=LINE/L1	repeat
1	4804117	4804416	300	25	0.504048	0.741583	-0.237535	-130.058	CG	ENSG00000196581.6	intron	AJAP1
1	4829623	4829880	258	20	0.502346	0.767009	-0.264663	-102.114	CG	ENSG00000196581.6	intron	AJAP1
1	4845405	4845922	518	19	0.452341	0.807781	-0.35544	-107.152	CG	ENSG00000196581.6	exon	AJAP1
1	4845405	4845922	518	19	0.452341	0.807781	-0.35544	-107.152	CG	ENSG00000196581.6	utr3	AJAP1
1	5105283	5105442	160	17	0.507899	0.796413	-0.288513	-127.697	CG	name=L1MEf;Class=LINE/L1	repeat
1	5105283	5105442	160	17	0.507899	0.796413	-0.288513	-127.697	CG	name=HERVH-int;Class=LTR/ERV1	repeat
1	5505870	5506101	232	21	0.527561	0.790925	-0.263363	-103.989	CG	name=L1MC4;Class=LINE/L1	repeat
1	5661764	5662007	244	39	0.573879	0.736621	-0.162742	-220.891	CG	ENSG00000236948.1	intron	RP11-154H17.1
1	5728178	5728328	151	19	0.530877	0.735423	-0.204546	-125.37	CG	name=LTR41B;Class=LTR/ERVL	repeat
1	5728178	5728328	151	19	0.530877	0.735423	-0.204546	-125.37	CG	ENSG00000236948.1	exon	RP11-154H17.1
1	5728178	5728328	151	19	0.530877	0.735423	-0.204546	-125.37	CG	ENSG00000236948.1	intron	RP11-154H17.1
1	5748644	5748798	155	23	0.556149	0.747668	-0.19152	-125.935	CG	name=MLT1B;Class=LTR/ERVL-MaLR	repeat
1	5772329	5772481	153	32	0.687283	0.918382	-0.231098	-161.163	CG	1:5772056:5772513	CGI
1	5835507	5835611	105	19	0.64867	0.857986	-0.209316	-117.836	CG	name=L1MB3;Class=LINE/L1	repeat
1	5937158	5937327	170	33	0.733511	0.917067	-0.183556	-174.514	CG	ENSG00000131697.13	exon	NPHP4
1	5937158	5937327	170	33	0.733511	0.917067	-0.183556	-174.514	CG	ENSG00000131697.13	utr3	NPHP4
1	5937158	5937327	170	33	0.733511	0.917067	-0.183556	-174.514	CG	1:5937157:5937392	CGI
1	5942250	5942835	586	59	0.824853	0.94305	-0.118197	-269.359	CG	ENSG00000131697.13	exon	NPHP4
1	5942250	5942835	586	59	0.824853	0.94305	-0.118197	-269.359	CG	ENSG00000131697.13	intron	NPHP4
1	5944923	5945452	530	45	0.839212	0.914375	-0.0751635	-161.371	CG	ENSG00000131697.13	intron	NPHP4
1	6027874	6028167	294	25	0.702907	0.933654	-0.230747	-123.179	CG	ENSG00000131697.13	intron	NPHP4
1	6027874	6028167	294	25	0.702907	0.933654	-0.230747	-123.179	CG	name=L2a;Class=LINE/L2	repeat
1	6053146	6053405	260	37	0.18699	0.0521997	0.13479	242.31	CG	1:6051501:6053406	CGI
1	6053146	6053405	260	37	0.18699	0.0521997	0.13479	242.31	CG	ENSG00000131697.13	promoter	NPHP4
1	6053146	6053405	260	37	0.18699	0.0521997	0.13479	242.31	CG	ENSG00000069424.10	intron	KCNAB2
1	6059904	6060019	116	23	0.830336	0.921533	-0.091197	-111.318	CG	ENSG00000069424.10	intron	KCNAB2
1	6166263	6166445	183	25	0.703496	0.870222	-0.166726	-103.849	CG	ENSG00000116254.13	intron	CHD5
1	6166263	6166445	183	25	0.703496	0.870222	-0.166726	-103.849	CG	ENSG00000116254.13	utr3	CHD5
1	6166263	6166445	183	25	0.703496	0.870222	-0.166726	-103.849	CG	ENSG00000116254.13	exon	CHD5
1	6169970	6170118	149	27	0.523596	0.778727	-0.255131	-129.112	CG	1:6169653:6171653	CGI_shore
1	6169970	6170118	149	27	0.523596	0.778727	-0.255131	-129.112	CG	ENSG00000116254.13	exon	CHD5
1	6169970	6170118	149	27	0.523596	0.778727	-0.255131	-129.112	CG	ENSG00000116254.13	utr3	CHD5
1	6169970	6170118	149	27	0.523596	0.778727	-0.255131	-129.112	CG	ENSG00000116254.13	intron	CHD5
1	6171695	6171885	191	27	0.682672	0.872075	-0.189403	-132.551	CG	ENSG00000116254.13	intron	CHD5
1	6171695	6171885	191	27	0.682672	0.872075	-0.189403	-132.551	CG	name=MLT1C;Class=LTR/ERVL-MaLR	repeat
1	6171695	6171885	191	27	0.682672	0.872075	-0.189403	-132.551	CG	1:6171654:6171934	CGI
1	6171695	6171885	191	27	0.682672	0.872075	-0.189403	-132.551	CG	ENSG00000116254.13	exon	CHD5
1	6171695	6171885	191	27	0.682672	0.872075	-0.189403	-132.551	CG	ENSG00000116254.13	utr3	CHD5
1	6186475	6186857	383	37	0.605019	0.83581	-0.230791	-181.564	CG	ENSG00000116254.13	intron	CHD5
1	6186475	6186857	383	37	0.605019	0.83581	-0.230791	-181.564	CG	1:6185742:6187742	CGI_shore
1	6186475	6186857	383	37	0.605019	0.83581	-0.230791	-181.564	CG	ENSG00000116254.13	utr3	CHD5
1	6186475	6186857	383	37	0.605019	0.83581	-0.230791	-181.564	CG	ENSG00000116254.13	exon	CHD5
1	6218714	6219062	349	51	0.724621	0.894082	-0.169461	-273.904	CG	ENSG00000116254.13	intron	CHD5
1	6218714	6219062	349	51	0.724621	0.894082	-0.169461	-273.904	CG	1:6216765:6218765	CGI_shore
1	6218714	6219062	349	51	0.724621	0.894082	-0.169461	-273.904	CG	name=AluSx;Class=SINE/Alu	repeat
1	6218714	6219062	349	51	0.724621	0.894082	-0.169461	-273.904	CG	1:6218766:6219062	CGI
1	6242791	6243291	501	32	0.594381	0.885274	-0.290893	-184.016	CG	1:6240814:6242815	CGI_shore
1	6242791	6243291	501	32	0.594381	0.885274	-0.290893	-184.016	CG	1:6241251:6243252	CGI_shore
1	6242791	6243291	501	32	0.594381	0.885274	-0.290893	-184.016	CG	ENSG00000116251.5	intron	RPL22
1	6313805	6314003	199	41	0.75265	0.917662	-0.165012	-197.543	CG	1:6313761:6314139	CGI
1	6313805	6314003	199	41	0.75265	0.917662	-0.165012	-197.543	CG	ENSG00000158292.6	exon	GPR153
1	6442293	6442451	159	23	0.84489	0.941315	-0.0964255	-103.317	CG	name=L1MB8;Class=LINE/L1	repeat
1	6442293	6442451	159	23	0.84489	0.941315	-0.0964255	-103.317	CG	1:6442194:6442451	CGI
1	6442293	6442451	159	23	0.84489	0.941315	-0.0964255	-103.317	CG	ENSG00000097021.15	intron	ACOT7
1	6520072	6520234	163	24	0.843682	0.550595	0.293086	142.846	CG	ENSG00000187017.10	promoter	ESPN
1	6520072	6520234	163	24	0.843682	0.550595	0.293086	142.846	CG	1:6518583:6520583	CGI_shore
1	6520072	6520234	163	24	0.843682	0.550595	0.293086	142.846	CG	ENSG00000187017.10	exon	ESPN
1	6520072	6520234	163	24	0.843682	0.550595	0.293086	142.846	CG	ENSG00000187017.10	intron	ESPN
1	6520072	6520234	163	24	0.843682	0.550595	0.293086	142.846	CG	ENSG00000187017.10	utr3	ESPN
1	6520523	6520693	171	27	0.376512	0.606307	-0.229795	-136.835	CG	ENSG00000187017.10	promoter	ESPN
1	6520523	6520693	171	27	0.376512	0.606307	-0.229795	-136.835	CG	1:6518583:6520583	CGI_shore
1	6520523	6520693	171	27	0.376512	0.606307	-0.229795	-136.835	CG	ENSG00000187017.10	exon	ESPN
1	6520523	6520693	171	27	0.376512	0.606307	-0.229795	-136.835	CG	ENSG00000187017.10	intron	ESPN
1	6520523	6520693	171	27	0.376512	0.606307	-0.229795	-136.835	CG	ENSG00000187017.10	utr3	ESPN
1	6520523	6520693	171	27	0.376512	0.606307	-0.229795	-136.835	CG	1:6520584:6521955	CGI
1	6521121	6521363	243	35	0.75608	0.877723	-0.121643	-157.843	CG	ENSG00000187017.10	intron	ESPN
1	6521121	6521363	243	35	0.75608	0.877723	-0.121643	-157.843	CG	ENSG00000215788.5	TES	TNFRSF25
1	6521121	6521363	243	35	0.75608	0.877723	-0.121643	-157.843	CG	ENSG00000215788.5	utr3	TNFRSF25
1	6521121	6521363	243	35	0.75608	0.877723	-0.121643	-157.843	CG	ENSG00000215788.5	exon	TNFRSF25
1	6521121	6521363	243	35	0.75608	0.877723	-0.121643	-157.843	CG	ENSG00000187017.10	exon	ESPN
1	6521121	6521363	243	35	0.75608	0.877723	-0.121643	-157.843	CG	ENSG00000187017.10	utr3	ESPN
1	6521121	6521363	243	35	0.75608	0.877723	-0.121643	-157.843	CG	1:6520584:6521955	CGI
1	6620765	6621073	309	29	0.705104	0.843726	-0.138621	-119.232	CG	name=HERVFH21-int;Class=LTR/ERV1	repeat
1	6620765	6621073	309	29	0.705104	0.843726	-0.138621	-119.232	CG	ENSG00000173662.15	intron	TAS1R1
1	6672243	6672369	127	19	0.666122	0.862526	-0.196404	-110.347	CG	1:6670785:6672785	CGI_shore
1	6672243	6672369	127	19	0.666122	0.862526	-0.196404	-110.347	CG	ENSG00000116273.5	promoter	PHF13
1	6672243	6672369	127	19	0.666122	0.862526	-0.196404	-110.347	CG	1:6672242:6672511	CGI
1	6672243	6672369	127	19	0.666122	0.862526	-0.196404	-110.347	CG	ENSG00000162413.12	intron	KLHL21
1	6673185	6673318	134	45	0.130506	0.390801	-0.260295	-241.767	CG	ENSG00000116273.5	promoter	PHF13
1	6673185	6673318	134	45	0.130506	0.390801	-0.260295	-241.767	CG	1:6672511:6674512	CGI_shore
1	6673185	6673318	134	45	0.130506	0.390801	-0.260295	-241.767	CG	1:6672786:6675741	CGI
1	6673185	6673318	134	45	0.130506	0.390801	-0.260295	-241.767	CG	ENSG00000162413.12	intron	KLHL21
1	6996775	6997026	252	26	0.745582	0.911076	-0.165494	-121.348	CG	ENSG00000171735.14	intron	CAMTA1
1	7111317	7111574	258	25	0.513781	0.78383	-0.270049	-109.699	CG	ENSG00000171735.14	intron	CAMTA1
1	7122521	7122676	156	23	0.587311	0.831283	-0.243972	-121.742	CG	1:7122519:7122727	CGI
1	7122521	7122676	156	23	0.587311	0.831283	-0.243972	-121.742	CG	ENSG00000171735.14	intron	CAMTA1
1	7263909	7264052	144	21	0.673468	0.915833	-0.242365	-114.297	CG	name=L1ME3D;Class=LINE/L1	repeat
1	7263909	7264052	144	21	0.673468	0.915833	-0.242365	-114.297	CG	name=L1MB7;Class=LINE/L1	repeat
1	7263909	7264052	144	21	0.673468	0.915833	-0.242365	-114.297	CG	ENSG00000171735.14	intron	CAMTA1
1	7292347	7292470	124	17	0.672148	0.903194	-0.231046	-110.084	CG	ENSG00000171735.14	intron	CAMTA1
1	7369504	7369708	205	35	0.726406	0.895639	-0.169233	-181.257	CG	name=L1ME1;Class=LINE/L1	repeat
1	7369504	7369708	205	35	0.726406	0.895639	-0.169233	-181.257	CG	ENSG00000171735.14	intron	CAMTA1
1	7387199	7387424	226	25	0.583102	0.874171	-0.291069	-175.586	CG	name=L1MEg;Class=LINE/L1	repeat
1	7387199	7387424	226	25	0.583102	0.874171	-0.291069	-175.586	CG	name=L2a;Class=LINE/L2	repeat
1	7387199	7387424	226	25	0.583102	0.874171	-0.291069	-175.586	CG	ENSG00000171735.14	intron	CAMTA1
1	7418515	7418666	152	22	0.551584	0.827053	-0.275469	-151.24	CG	ENSG00000171735.14	intron	CAMTA1
1	7527631	7527898	268	29	0.685129	0.873203	-0.188075	-132.942	CG	ENSG00000171735.14	exon	CAMTA1
1	7527631	7527898	268	29	0.685129	0.873203	-0.188075	-132.942	CG	ENSG00000171735.14	intron	CAMTA1
1	7544781	7544956	176	19	0.610179	0.888405	-0.278226	-102.61	CG	ENSG00000171735.14	intron	CAMTA1
1	7583666	7584133	468	30	0.6163	0.87999	-0.26369	-177.077	CG	name=L1MD1;Class=LINE/L1	repeat
1	7583666	7584133	468	30	0.6163	0.87999	-0.26369	-177.077	CG	ENSG00000171735.14	intron	CAMTA1
1	7661685	7661894	210	38	0.743177	0.9276	-0.184423	-203.13	CG	name=MLT2D;Class=LTR/ERVL	repeat
1	7661685	7661894	210	38	0.743177	0.9276	-0.184423	-203.13	CG	name=L1PA4;Class=LINE/L1	repeat
1	7661685	7661894	210	38	0.743177	0.9276	-0.184423	-203.13	CG	1:7661106:7661894	CGI
1	7661685	7661894	210	38	0.743177	0.9276	-0.184423	-203.13	CG	ENSG00000171735.14	intron	CAMTA1
1	7692244	7692556	313	31	0.402852	0.712528	-0.309676	-212.22	CG	ENSG00000171735.14	intron	CAMTA1
1	7694027	7694255	229	23	0.617165	0.834683	-0.217518	-116.336	CG	1:7693382:7695382	CGI_shore
1	7694027	7694255	229	23	0.617165	0.834683	-0.217518	-116.336	CG	ENSG00000171735.14	intron	CAMTA1
1	7695601	7695832	232	21	0.699851	0.923326	-0.223475	-102.803	CG	1:7695383:7695626	CGI
1	7695601	7695832	232	21	0.699851	0.923326	-0.223475	-102.803	CG	1:7695626:7697627	CGI_shore
1	7695601	7695832	232	21	0.699851	0.923326	-0.223475	-102.803	CG	ENSG00000171735.14	intron	CAMTA1
1	7764414	7764606	193	81	0.425658	0.200455	0.225203	406.682	CG	1:7763867:7765856	CGI
1	7764414	7764606	193	81	0.425658	0.200455	0.225203	406.682	CG	ENSG00000171735.14	intron	CAMTA1
1	7787213	7787473	261	31	0.678104	0.903223	-0.225119	-164.08	CG	ENSG00000171735.14	intron	CAMTA1
1	7801307	7801609	303	33	0.752392	0.92668	-0.174288	-149.502	CG	ENSG00000171735.14	intron	CAMTA1
1	7842042	7842758	717	44	0.463134	0.842288	-0.379154	-459.43	CG	1:7841459:7843459	CGI_shore
1	7842042	7842758	717	44	0.463134	0.842288	-0.379154	-459.43	CG	name=L2b;Class=LINE/L2	repeat
1	7842042	7842758	717	44	0.463134	0.842288	-0.379154	-459.43	CG	ENSG00000049246.10	promoter	PER3
1	7844072	7844247	176	54	0.461348	0.147464	0.313884	264.949	CG	ENSG00000049246.10	promoter	PER3
1	7844072	7844247	176	54	0.461348	0.147464	0.313884	264.949	CG	1:7843460:7845104	CGI
1	7844072	7844247	176	54	0.461348	0.147464	0.313884	264.949	CG	1:7844040:7846040	CGI_shore
1	7989879	7990186	308	19	0.315707	0.614179	-0.298472	-119.241	CG	ENSG00000049249.4	intron	TNFRSF9
1	7989879	7990186	308	19	0.315707	0.614179	-0.298472	-119.241	CG	name=L1MD2;Class=LINE/L1	repeat
1	8002390	8002636	247	45	0.19071	0.096394	0.0943155	206.822	CG	1:8000407:8002407	CGI_shore
1	8002390	8002636	247	45	0.19071	0.096394	0.0943155	206.822	CG	ENSG00000270330.1	promoter	RP5-892F13.2
1	8002390	8002636	247	45	0.19071	0.096394	0.0943155	206.822	CG	ENSG00000049249.4	promoter	TNFRSF9
1	8002390	8002636	247	45	0.19071	0.096394	0.0943155	206.822	CG	1:8002408:8002699	CGI
1	8002390	8002636	247	45	0.19071	0.096394	0.0943155	206.822	CG	ENSG00000270330.1	TSS	RP5-892F13.2
1	8002390	8002636	247	45	0.19071	0.096394	0.0943155	206.822	CG	ENSG00000270330.1	exon	RP5-892F13.2
1	8012154	8012418	265	39	0.853946	0.95103	-0.0970843	-158.251	CG	name=SVA_D;Class=Other/Other	repeat
1	8012154	8012418	265	39	0.853946	0.95103	-0.0970843	-158.251	CG	1:8012260:8014651	CGI
1	8012154	8012418	265	39	0.853946	0.95103	-0.0970843	-158.251	CG	ENSG00000116288.8	promoter	PARK7
1	8012154	8012418	265	39	0.853946	0.95103	-0.0970843	-158.251	CG	1:8010259:8012259	CGI_shore
1	8143886	8144079	194	11	0.306694	0.683467	-0.376773	-101.595	CG	ENSG00000238290.1	intron	RP11-431K24.1
1	8271900	8272103	204	23	0.400668	0.653904	-0.253236	-116.741	CG	1:8269995:8271995	CGI_shore
1	8271900	8272103	204	23	0.400668	0.653904	-0.253236	-116.741	CG	1:8271996:8272202	CGI
1	8271900	8272103	204	23	0.400668	0.653904	-0.253236	-116.741	CG	ENSG00000227634.1	intron	RP11-431K24.3
1	8354240	8354410	171	21	0.670779	0.862512	-0.191732	-141.403	CG	ENSG00000251977.1	promoter	RNU6-991P
1	8378001	8378164	164	57	0.34044	0.152184	0.188255	299.136	CG	ENSG00000162426.10	promoter	SLC45A1
1	8378001	8378164	164	57	0.34044	0.152184	0.188255	299.136	CG	1:8377772:8378447	CGI
1	8378001	8378164	164	57	0.34044	0.152184	0.188255	299.136	CG	ENSG00000162426.10	exon	SLC45A1
1	8378001	8378164	164	57	0.34044	0.152184	0.188255	299.136	CG	ENSG00000162426.10	utr5	SLC45A1
1	8403680	8403929	250	39	0.340915	0.676048	-0.335132	-280.282	CG	ENSG00000162426.10	intron	SLC45A1
1	8403680	8403929	250	39	0.340915	0.676048	-0.335132	-280.282	CG	1:8401696:8403696	CGI_shore
1	8403680	8403929	250	39	0.340915	0.676048	-0.335132	-280.282	CG	1:8403697:8404102	CGI
1	8403680	8403929	250	39	0.340915	0.676048	-0.335132	-280.282	CG	ENSG00000162426.10	exon	SLC45A1
1	8786236	8786507	272	31	0.46398	0.752172	-0.288192	-209.29	CG	ENSG00000142599.13	intron	RERE
1	8936661	8937580	920	102	0.314096	0.587678	-0.273582	-646.359	CG	ENSG00000074800.9	intron	ENO1
1	8936661	8937580	920	102	0.314096	0.587678	-0.273582	-646.359	CG	1:8935788:8937788	CGI_shore
1	8936661	8937580	920	102	0.314096	0.587678	-0.273582	-646.359	CG	ENSG00000236269.1	intron	ENO1-IT1
1	8936661	8937580	920	102	0.314096	0.587678	-0.273582	-646.359	CG	ENSG00000230679.1	promoter	ENO1-AS1
1	8936661	8937580	920	102	0.314096	0.587678	-0.273582	-646.359	CG	name=AluSx;Class=SINE/Alu	repeat
1	8936661	8937580	920	102	0.314096	0.587678	-0.273582	-646.359	CG	ENSG00000236269.1	exon	ENO1-IT1
1	9127147	9127344	198	21	0.661094	0.873733	-0.212638	-112.663	CG	ENSG00000142583.13	intron	SLC2A5
1	9308143	9308262	120	25	0.894984	0.694127	0.200857	203.941	CG	ENSG00000049239.8	intron	H6PD
1	9352303	9352761	459	81	0.48387	0.184099	0.299771	429.392	CG	1:9350388:9352388	CGI_shore
1	9352303	9352761	459	81	0.48387	0.184099	0.299771	429.392	CG	ENSG00000171621.9	promoter	SPSB1
1	9352303	9352761	459	81	0.48387	0.184099	0.299771	429.392	CG	1:9352389:9353893	CGI
1	9355576	9355958	383	18	0.457431	0.775252	-0.31782	-107.654	CG	ENSG00000171621.9	intron	SPSB1
1	9355576	9355958	383	18	0.457431	0.775252	-0.31782	-107.654	CG	1:9353893:9355894	CGI_shore
1	9372450	9372693	244	19	0.690985	0.92715	-0.236164	-111.537	CG	ENSG00000171621.9	intron	SPSB1
1	9391152	9391804	653	39	0.633627	0.868756	-0.235129	-201.641	CG	ENSG00000171621.9	intron	SPSB1
1	9601077	9602150	1074	91	0.575717	0.923235	-0.347517	-737.882	CG	name=AluSx;Class=SINE/Alu	repeat
1	9601077	9602150	1074	91	0.575717	0.923235	-0.347517	-737.882	CG	1:9601297:9601510	CGI
1	9601077	9602150	1074	91	0.575717	0.923235	-0.347517	-737.882	CG	1:9601510:9603511	CGI_shore
1	9601077	9602150	1074	91	0.575717	0.923235	-0.347517	-737.882	CG	1:9599296:9601296	CGI_shore
1	9601077	9602150	1074	91	0.575717	0.923235	-0.347517	-737.882	CG	ENSG00000171612.6	intron	SLC25A33
1	9601077	9602150	1074	91	0.575717	0.923235	-0.347517	-737.882	CG	1:9600444:9602445	CGI_shore
1	9606265	9606537	273	31	0.736185	0.933612	-0.197427	-166.893	CG	ENSG00000171612.6	intron	SLC25A33
1	9623197	9623281	85	19	0.829241	0.953469	-0.124227	-103.49	CG	ENSG00000171612.6	intron	SLC25A33
1	9625675	9625868	194	17	0.57234	0.834888	-0.262548	-107.886	CG	ENSG00000171612.6	intron	SLC25A33
1	9648038	9648287	250	39	0.680952	0.854399	-0.173447	-198.153	CG	1:9646585:9648585	CGI_shore
1	9648038	9648287	250	39	0.680952	0.854399	-0.173447	-198.153	CG	ENSG00000188807.8	promoter	TMEM201
1	9648038	9648287	250	39	0.680952	0.854399	-0.173447	-198.153	CG	1:9648037:9648300	CGI
1	9686794	9686957	164	17	0.32451	0.617054	-0.292544	-137.991	CG	1:9685124:9687124	CGI_shore
1	9712103	9712275	173	55	0.394422	0.143549	0.250874	262.981	CG	1:9711732:9713001	CGI
1	9712103	9712275	173	55	0.394422	0.143549	0.250874	262.981	CG	ENSG00000171608.11	intron	PIK3CD
1	9714280	9714444	165	21	0.506456	0.740889	-0.234433	-102.344	CG	1:9713001:9715002	CGI_shore
1	9714280	9714444	165	21	0.506456	0.740889	-0.234433	-102.344	CG	ENSG00000179840.5	exon	C1orf200
1	9714280	9714444	165	21	0.506456	0.740889	-0.234433	-102.344	CG	ENSG00000171608.11	intron	PIK3CD
1	9715778	9716051	274	24	0.595833	0.847959	-0.252126	-129.125	CG	ENSG00000171608.11	intron	PIK3CD
1	9715778	9716051	274	24	0.595833	0.847959	-0.252126	-129.125	CG	ENSG00000179840.5	promoter	C1orf200
1	9722668	9723080	413	29	0.597191	0.806746	-0.209556	-134.983	CG	name=MER21-int;Class=LTR/ERVL	repeat
1	9722668	9723080	413	29	0.597191	0.806746	-0.209556	-134.983	CG	ENSG00000233268.3	exon	RP11-558F24.2
1	9722668	9723080	413	29	0.597191	0.806746	-0.209556	-134.983	CG	ENSG00000233268.3	TSS	RP11-558F24.2
1	9722668	9723080	413	29	0.597191	0.806746	-0.209556	-134.983	CG	ENSG00000233268.3	promoter	RP11-558F24.2
1	9722668	9723080	413	29	0.597191	0.806746	-0.209556	-134.983	CG	ENSG00000171608.11	intron	PIK3CD
1	9741495	9741719	225	21	0.467361	0.757127	-0.289767	-126.659	CG	ENSG00000231789.2	intron	RP11-558F24.4
1	9741495	9741719	225	21	0.467361	0.757127	-0.289767	-126.659	CG	ENSG00000171608.11	intron	PIK3CD
1	9775611	9775782	172	30	0.681068	0.907319	-0.226251	-139.989	CG	1:9773707:9775707	CGI_shore
1	9775611	9775782	172	30	0.681068	0.907319	-0.226251	-139.989	CG	ENSG00000171608.11	promoter	PIK3CD
1	9775611	9775782	172	30	0.681068	0.907319	-0.226251	-139.989	CG	ENSG00000171608.11	exon	PIK3CD
1	9775611	9775782	172	30	0.681068	0.907319	-0.226251	-139.989	CG	1:9775708:9775997	CGI
1	9781484	9781716	233	21	0.545968	0.846274	-0.300306	-119.229	CG	ENSG00000171608.11	intron	PIK3CD
1	9781484	9781716	233	21	0.545968	0.846274	-0.300306	-119.229	CG	ENSG00000171608.11	exon	PIK3CD
1	9781484	9781716	233	21	0.545968	0.846274	-0.300306	-119.229	CG	ENSG00000171608.11	utr3	PIK3CD
1	9788574	9788839	266	36	0.560483	0.839391	-0.278908	-292.516	CG	ENSG00000171608.11	exon	PIK3CD
1	9788574	9788839	266	36	0.560483	0.839391	-0.278908	-292.516	CG	ENSG00000171608.11	utr3	PIK3CD
1	9788574	9788839	266	36	0.560483	0.839391	-0.278908	-292.516	CG	1:9788291:9790291	CGI_shore
1	9789071	9789236	166	25	0.699551	0.859114	-0.159562	-116.482	CG	ENSG00000171608.11	exon	PIK3CD
1	9789071	9789236	166	25	0.699551	0.859114	-0.159562	-116.482	CG	ENSG00000171608.11	utr3	PIK3CD
1	9789071	9789236	166	25	0.699551	0.859114	-0.159562	-116.482	CG	1:9788291:9790291	CGI_shore
1	9789071	9789236	166	25	0.699551	0.859114	-0.159562	-116.482	CG	ENSG00000171603.12	TES	CLSTN1
1	9789071	9789236	166	25	0.699551	0.859114	-0.159562	-116.482	CG	ENSG00000171603.12	utr3	CLSTN1
1	9789071	9789236	166	25	0.699551	0.859114	-0.159562	-116.482	CG	ENSG00000171603.12	exon	CLSTN1
1	9789071	9789236	166	25	0.699551	0.859114	-0.159562	-116.482	CG	1:9789157:9791157	CGI_shore
1	9789071	9789236	166	25	0.699551	0.859114	-0.159562	-116.482	CG	ENSG00000171608.11	TES	PIK3CD
1	9819530	9819632	103	18	0.484706	0.766335	-0.281629	-118.584	CG	name=MER58B;Class=DNA/hAT-Charlie	repeat
1	9819530	9819632	103	18	0.484706	0.766335	-0.281629	-118.584	CG	ENSG00000171603.12	intron	CLSTN1
1	9829827	9830045	219	31	0.848039	0.961477	-0.113437	-141.691	CG	name=L1MB7;Class=LINE/L1	repeat
1	9829827	9830045	219	31	0.848039	0.961477	-0.113437	-141.691	CG	ENSG00000171603.12	intron	CLSTN1
1	9847484	9847895	412	29	0.435199	0.761288	-0.326088	-241.359	CG	name=L1MB3;Class=LINE/L1	repeat
1	9847484	9847895	412	29	0.435199	0.761288	-0.326088	-241.359	CG	ENSG00000171603.12	intron	CLSTN1
1	10086351	10086563	213	29	0.863873	0.952919	-0.0890463	-118.543	CG	name=AluSx;Class=SINE/Alu	repeat
1	10091974	10092167	194	33	0.734007	0.902503	-0.168496	-184.301	CG	1:10090531:10092531	CGI_shore
1	10091974	10092167	194	33	0.734007	0.902503	-0.168496	-184.301	CG	1:10091973:10092242	CGI
1	10091974	10092167	194	33	0.734007	0.902503	-0.168496	-184.301	CG	ENSG00000130939.14	promoter	UBE4B
1	10259614	10259736	123	21	0.747436	0.92649	-0.179054	-102.4	CG	name=MIR;Class=SINE/MIR	repeat
1	10520655	10520880	226	23	0.73899	0.919182	-0.180192	-127.763	CG	ENSG00000160049.7	utr3	DFFA
1	10520655	10520880	226	23	0.73899	0.919182	-0.180192	-127.763	CG	ENSG00000160049.7	exon	DFFA
1	10590459	10590694	236	35	0.646571	0.370223	0.276348	314.044	CG	ENSG00000142655.8	intron	PEX14
1	10699076	10699478	403	145	0.705008	0.88902	-0.184012	-848.197	CG	ENSG00000130940.10	promoter	CASZ1
1	10699076	10699478	403	145	0.705008	0.88902	-0.184012	-848.197	CG	ENSG00000272078.1	TSS	RP4-734G22.3
1	10699076	10699478	403	145	0.705008	0.88902	-0.184012	-848.197	CG	ENSG00000272078.1	exon	RP4-734G22.3
1	10699076	10699478	403	145	0.705008	0.88902	-0.184012	-848.197	CG	ENSG00000130940.10	exon	CASZ1
1	10699076	10699478	403	145	0.705008	0.88902	-0.184012	-848.197	CG	ENSG00000272078.1	promoter	RP4-734G22.3
1	10699076	10699478	403	145	0.705008	0.88902	-0.184012	-848.197	CG	1:10698299:10700098	CGI
1	10711543	10711732	190	31	0.748985	0.945846	-0.196861	-190.441	CG	ENSG00000272078.1	exon	RP4-734G22.3
1	10711543	10711732	190	31	0.748985	0.945846	-0.196861	-190.441	CG	ENSG00000130940.10	intron	CASZ1
1	10711543	10711732	190	31	0.748985	0.945846	-0.196861	-190.441	CG	ENSG00000130940.10	promoter	CASZ1
1	10754664	10754774	111	29	0.177068	0.505597	-0.328529	-167.708	CG	1:10753773:10755521	CGI
1	10754664	10754774	111	29	0.177068	0.505597	-0.328529	-167.708	CG	ENSG00000130940.10	promoter	CASZ1
1	10754664	10754774	111	29	0.177068	0.505597	-0.328529	-167.708	CG	ENSG00000130940.10	intron	CASZ1
1	10754834	10755024	191	79	0.140327	0.295911	-0.155583	-353.706	CG	1:10753773:10755521	CGI
1	10754834	10755024	191	79	0.140327	0.295911	-0.155583	-353.706	CG	ENSG00000130940.10	promoter	CASZ1
1	10754834	10755024	191	79	0.140327	0.295911	-0.155583	-353.706	CG	ENSG00000130940.10	intron	CASZ1
1	10757853	10758078	226	36	0.891724	0.763891	0.127833	197.924	CG	1:10755890:10757890	CGI_shore
1	10757853	10758078	226	36	0.891724	0.763891	0.127833	197.924	CG	1:10757891:10758252	CGI
1	10757853	10758078	226	36	0.891724	0.763891	0.127833	197.924	CG	ENSG00000130940.10	intron	CASZ1
1	10804815	10805031	217	23	0.636184	0.887994	-0.25181	-124.016	CG	ENSG00000130940.10	intron	CASZ1
1	10839417	10839755	339	39	0.794352	0.597818	0.196534	202.805	CG	ENSG00000130940.10	intron	CASZ1
1	10988099	10988286	188	23	0.7931	0.924119	-0.131019	-100.47	CG	name=MER63D;Class=DNA/hAT-Blackjack	repeat
1	11016563	11016833	271	33	0.737283	0.924259	-0.186976	-158.493	CG	ENSG00000175262.10	intron	C1orf127
1	11334304	11334645	342	37	0.676673	0.900847	-0.224173	-212.327	CG	1:11333547:11335548	CGI_shore
1	11334304	11334645	342	37	0.676673	0.900847	-0.224173	-212.327	CG	ENSG00000120942.9	intron	UBIAD1
1	11538925	11539203	279	89	0.447667	0.152626	0.295041	535.937	CG	ENSG00000204624.6	promoter	PTCHD2
1	11538925	11539203	279	89	0.447667	0.152626	0.295041	535.937	CG	1:11538669:11540611	CGI
1	11551902	11552174	273	47	0.721048	0.881593	-0.160545	-202.043	CG	1:11551900:11552174	CGI
1	11551902	11552174	273	47	0.721048	0.881593	-0.160545	-202.043	CG	ENSG00000204624.6	intron	PTCHD2
1	11557570	11557809	240	29	0.587295	0.799329	-0.212034	-137.399	CG	name=L1PB1;Class=LINE/L1	repeat
1	11557570	11557809	240	29	0.587295	0.799329	-0.212034	-137.399	CG	ENSG00000204624.6	intron	PTCHD2
1	11580640	11580877	238	27	0.696459	0.907748	-0.211289	-159.662	CG	ENSG00000204624.6	intron	PTCHD2
1	11580640	11580877	238	27	0.696459	0.907748	-0.211289	-159.662	CG	ENSG00000204624.6	exon	PTCHD2
1	11609814	11609985	172	22	0.49573	0.743162	-0.247432	-114.64	CG	name=L1ME3;Class=LINE/L1	repeat
1	11609814	11609985	172	22	0.49573	0.743162	-0.247432	-114.64	CG	1:11609751:11609985	CGI
1	11752311	11752650	340	61	0.41345	0.172529	0.240921	364.272	CG	1:11750701:11752651	CGI
1	11752311	11752650	340	61	0.41345	0.172529	0.240921	364.272	CG	ENSG00000116670.10	promoter	MAD2L2
1	11752311	11752650	340	61	0.41345	0.172529	0.240921	364.272	CG	ENSG00000162490.6	intron	DRAXIN
1	11779326	11779510	185	20	0.167238	0.408417	-0.241179	-122.983	CG	ENSG00000162490.6	intron	DRAXIN
1	11779326	11779510	185	20	0.167238	0.408417	-0.241179	-122.983	CG	1:11777565:11779565	CGI_shore
1	11779326	11779510	185	20	0.167238	0.408417	-0.241179	-122.983	CG	name=L1MC2;Class=LINE/L1	repeat
1	11818173	11818375	203	29	0.770663	0.918761	-0.148098	-136.196	CG	name=L1MEg;Class=LINE/L1	repeat
1	11986839	11986903	65	18	0.219818	0.509146	-0.289328	-110.768	CG	ENSG00000116685.11	promoter	KIAA2013
1	11986839	11986903	65	18	0.219818	0.509146	-0.289328	-110.768	CG	1:11986634:11988635	CGI_shore
1	11987422	11987650	229	29	0.77249	0.914909	-0.14242	-133.841	CG	ENSG00000116685.11	promoter	KIAA2013
1	11987422	11987650	229	29	0.77249	0.914909	-0.14242	-133.841	CG	1:11986634:11988635	CGI_shore
1	11987422	11987650	229	29	0.77249	0.914909	-0.14242	-133.841	CG	name=AluSx;Class=SINE/Alu	repeat
1	12078616	12078944	329	44	0.654953	0.92969	-0.274737	-260.346	CG	1:12076706:12078706	CGI_shore
1	12078616	12078944	329	44	0.654953	0.92969	-0.274737	-260.346	CG	1:12077250:12079250	CGI_shore
1	12078616	12078944	329	44	0.654953	0.92969	-0.274737	-260.346	CG	ENSG00000270914.1	promoter	RP5-1077B9.5
1	12078616	12078944	329	44	0.654953	0.92969	-0.274737	-260.346	CG	ENSG00000116691.6	promoter	MIIP
1	12078616	12078944	329	44	0.654953	0.92969	-0.274737	-260.346	CG	1:12078707:12078944	CGI
1	12098778	12098939	162	25	0.586254	0.85687	-0.270616	-140.749	CG	ENSG00000243539.2	promoter	RN7SL649P
1	12102877	12103195	319	56	0.761803	0.930622	-0.168818	-262.747	CG	name=MLT1C;Class=LTR/ERVL-MaLR	repeat
1	12102877	12103195	319	56	0.761803	0.930622	-0.168818	-262.747	CG	1:12102854:12103674	CGI
1	12103529	12103822	294	37	0.628975	0.867302	-0.238326	-186.83	CG	name=MLT1C;Class=LTR/ERVL-MaLR	repeat
1	12103529	12103822	294	37	0.628975	0.867302	-0.238326	-186.83	CG	1:12102854:12103674	CGI
1	12103529	12103822	294	37	0.628975	0.867302	-0.238326	-186.83	CG	1:12103674:12105675	CGI_shore
1	12104623	12104886	264	19	0.482342	0.754617	-0.272275	-118.376	CG	1:12103674:12105675	CGI_shore
1	12226929	12227286	358	93	0.306739	0.119736	0.187003	472.921	CG	ENSG00000028137.12	promoter	TNFRSF1B
1	12226929	12227286	358	93	0.306739	0.119736	0.187003	472.921	CG	1:12226876:12227712	CGI
1	12226929	12227286	358	93	0.306739	0.119736	0.187003	472.921	CG	ENSG00000028137.12	TSS	TNFRSF1B
1	12226929	12227286	358	93	0.306739	0.119736	0.187003	472.921	CG	ENSG00000028137.12	utr5	TNFRSF1B
1	12226929	12227286	358	93	0.306739	0.119736	0.187003	472.921	CG	ENSG00000028137.12	exon	TNFRSF1B
1	12226929	12227286	358	93	0.306739	0.119736	0.187003	472.921	CG	ENSG00000028137.12	intron	TNFRSF1B
1	12251345	12251669	325	59	0.888409	0.948592	-0.060183	-305.349	CG	ENSG00000263676.1	promoter	MIR4632
1	12251345	12251669	325	59	0.888409	0.948592	-0.060183	-305.349	CG	ENSG00000028137.12	promoter	TNFRSF1B
1	12251345	12251669	325	59	0.888409	0.948592	-0.060183	-305.349	CG	ENSG00000028137.12	intron	TNFRSF1B
1	12251345	12251669	325	59	0.888409	0.948592	-0.060183	-305.349	CG	1:12251334:12251985	CGI
1	12580740	12580973	234	29	0.87738	0.945325	-0.0679447	-124.114	CG	name=L2b;Class=LINE/L2	repeat
1	12655197	12655364	168	26	0.248545	0.611268	-0.362722	-156.55	CG	1:12653233:12655233	CGI_shore
1	12655197	12655364	168	26	0.248545	0.611268	-0.362722	-156.55	CG	1:12655234:12656248	CGI
1	12655197	12655364	168	26	0.248545	0.611268	-0.362722	-156.55	CG	ENSG00000162496.4	intron	DHRS3
1	12656114	12656247	134	25	0.299481	0.123413	0.176068	105.861	CG	1:12655234:12656248	CGI
1	12656114	12656247	134	25	0.299481	0.123413	0.176068	105.861	CG	ENSG00000162496.4	exon	DHRS3
1	12656114	12656247	134	25	0.299481	0.123413	0.176068	105.861	CG	ENSG00000162496.4	utr5	DHRS3
1	12656114	12656247	134	25	0.299481	0.123413	0.176068	105.861	CG	ENSG00000162496.4	intron	DHRS3
1	12725378	12725532	155	20	0.590903	0.872416	-0.281513	-145.82	CG	ENSG00000204518.2	intron	AADACL4
1	13721795	13722039	245	37	0.746977	0.934214	-0.187237	-172.159	CG	1:13721309:13722039	CGI
1	13811460	13811688	229	21	0.535136	0.834139	-0.299003	-110.115	CG	ENSG00000162494.5	intron	LRRC38
1	13853877	13854183	307	41	0.615017	0.849812	-0.234794	-226.4	CG	1:13851907:13853907	CGI_shore
1	13853877	13854183	307	41	0.615017	0.849812	-0.234794	-226.4	CG	1:13853908:13854143	CGI
1	13853877	13854183	307	41	0.615017	0.849812	-0.234794	-226.4	CG	1:13854143:13856144	CGI_shore
1	13888383	13888707	325	25	0.584057	0.755079	-0.171022	-110.915	CG	name=MER44B;Class=DNA/TcMar-Tigger	repeat
1	13888383	13888707	325	25	0.584057	0.755079	-0.171022	-110.915	CG	name=HERVH-int;Class=LTR/ERV1	repeat
1	13901152	13901333	182	29	0.751088	0.890798	-0.13971	-121.374	CG	name=Charlie2a;Class=DNA/hAT-Charlie	repeat
1	13910224	13910387	164	31	0.243591	0.0882333	0.155357	154.157	CG	1:13910137:13910868	CGI
1	13910224	13910387	164	31	0.243591	0.0882333	0.155357	154.157	CG	ENSG00000162493.12	utr5	PDPN
1	13910224	13910387	164	31	0.243591	0.0882333	0.155357	154.157	CG	ENSG00000162493.12	exon	PDPN
1	13910224	13910387	164	31	0.243591	0.0882333	0.155357	154.157	CG	ENSG00000162493.12	promoter	PDPN
1	13910224	13910387	164	31	0.243591	0.0882333	0.155357	154.157	CG	1:13909842:13911843	CGI_shore
1	13910608	13911057	450	65	0.338589	0.119322	0.219267	327.192	CG	1:13910137:13910868	CGI
1	13910608	13911057	450	65	0.338589	0.119322	0.219267	327.192	CG	ENSG00000162493.12	utr5	PDPN
1	13910608	13911057	450	65	0.338589	0.119322	0.219267	327.192	CG	ENSG00000162493.12	exon	PDPN
1	13910608	13911057	450	65	0.338589	0.119322	0.219267	327.192	CG	ENSG00000162493.12	intron	PDPN
1	13910608	13911057	450	65	0.338589	0.119322	0.219267	327.192	CG	1:13910868:13912869	CGI_shore
1	13910608	13911057	450	65	0.338589	0.119322	0.219267	327.192	CG	ENSG00000162493.12	promoter	PDPN
1	13910608	13911057	450	65	0.338589	0.119322	0.219267	327.192	CG	1:13909842:13911843	CGI_shore
1	13913300	13913478	179	24	0.54889	0.816212	-0.267323	-137.114	CG	ENSG00000162493.12	intron	PDPN
1	13917498	13917733	236	24	0.596348	0.825638	-0.22929	-118.768	CG	ENSG00000162493.12	intron	PDPN
1	13919121	13919364	244	25	0.556539	0.788373	-0.231834	-116.89	CG	ENSG00000162493.12	intron	PDPN
1	13919121	13919364	244	25	0.556539	0.788373	-0.231834	-116.89	CG	name=L1MB7;Class=LINE/L1	repeat
1	13921278	13921541	264	25	0.619503	0.81239	-0.192887	-117.497	CG	ENSG00000162493.12	intron	PDPN
1	13942340	13942563	224	21	0.472412	0.710576	-0.238164	-100.193	CG	ENSG00000162493.12	intron	PDPN
1	13942340	13942563	224	21	0.472412	0.710576	-0.238164	-100.193	CG	ENSG00000162493.12	exon	PDPN
1	13942340	13942563	224	21	0.472412	0.710576	-0.238164	-100.193	CG	ENSG00000162493.12	utr3	PDPN
1	13944028	13944162	135	20	0.536616	0.818473	-0.281857	-123.502	CG	ENSG00000162493.12	exon	PDPN
1	13944028	13944162	135	20	0.536616	0.818473	-0.281857	-123.502	CG	ENSG00000162493.12	utr3	PDPN
1	13975538	13975811	274	45	0.701547	0.896912	-0.195364	-224.129	CG	name=L1MC5;Class=LINE/L1	repeat
1	13975538	13975811	274	45	0.701547	0.896912	-0.195364	-224.129	CG	1:13975537:13975812	CGI
1	13982284	13982508	225	18	0.6238	0.879506	-0.255706	-100.841	CG	1:13982006:13984006	CGI_shore
1	13984028	13984231	204	40	0.785271	0.931124	-0.145853	-195.609	CG	ENSG00000237445.2	intron	CTA-520D8.2
1	13984028	13984231	204	40	0.785271	0.931124	-0.145853	-195.609	CG	1:13984007:13985043	CGI
1	13987239	13987392	154	17	0.643616	0.87812	-0.234504	-103.603	CG	ENSG00000237445.2	promoter	CTA-520D8.2
1	13999739	14000019	281	48	0.710516	0.908852	-0.198336	-269.982	CG	1:13999738:14000019	CGI
1	14025224	14025432	209	29	0.784813	0.944733	-0.159921	-133.97	CG	ENSG00000116731.18	promoter	PRDM2
1	14025224	14025432	209	29	0.784813	0.944733	-0.159921	-133.97	CG	1:14025223:14025433	CGI
1	14025224	14025432	209	29	0.784813	0.944733	-0.159921	-133.97	CG	1:14024480:14026480	CGI_shore
1	14025486	14025823	338	39	0.804415	0.942405	-0.137989	-167.991	CG	ENSG00000116731.18	promoter	PRDM2
1	14025486	14025823	338	39	0.804415	0.942405	-0.137989	-167.991	CG	1:14025433:14027434	CGI_shore
1	14025486	14025823	338	39	0.804415	0.942405	-0.137989	-167.991	CG	1:14024480:14026480	CGI_shore
1	14040386	14040565	180	23	0.689758	0.89367	-0.203912	-112.239	CG	ENSG00000116731.18	intron	PRDM2
1	14165581	14165785	205	29	0.736098	0.911041	-0.174943	-134.409	CG	name=L1MD1;Class=LINE/L1	repeat
1	14249896	14250055	160	19	0.585374	0.838632	-0.253258	-119.56	CG	name=Tigger2;Class=DNA/TcMar-Tigger	repeat
1	14259847	14259983	137	20	0.684176	0.89195	-0.207773	-103.073	CG	1:14259051:14261052	CGI_shore
1	14284793	14285048	256	30	0.605599	0.851514	-0.245916	-175.34	CG	name=L2b;Class=LINE/L2	repeat
1	14304331	14304598	268	27	0.577096	0.816729	-0.239633	-122.529	CG	name=L1MEg;Class=LINE/L1	repeat
1	14306122	14306287	166	17	0.523749	0.784092	-0.260344	-109.896	CG	name=L1MEg;Class=LINE/L1	repeat
1	14310537	14310849	313	30	0.574273	0.875714	-0.301441	-168.568	CG	name=L1MEg;Class=LINE/L1	repeat
1	14676354	14676586	233	30	0.634197	0.907519	-0.273322	-169.689	CG	ENSG00000234593.1	intron	RP4-704D23.1
1	14739858	14740117	260	31	0.65314	0.872303	-0.219162	-148.606	CG	name=L1ME3C;Class=LINE/L1	repeat
1	14905938	14906116	179	19	0.641485	0.899647	-0.258162	-100.254	CG	name=MIRc;Class=SINE/MIR	repeat
1	14948913	14949056	144	23	0.711256	0.876946	-0.16569	-104.82	CG	ENSG00000189337.11	intron	KAZN
1	14970888	14971146	259	19	0.624551	0.860994	-0.236443	-116.218	CG	name=L1ME1;Class=LINE/L1	repeat
1	14970888	14971146	259	19	0.624551	0.860994	-0.236443	-116.218	CG	name=L1PA14;Class=LINE/L1	repeat
1	14970888	14971146	259	19	0.624551	0.860994	-0.236443	-116.218	CG	ENSG00000189337.11	intron	KAZN
1	15016566	15016739	174	20	0.644576	0.881197	-0.236621	-113.083	CG	ENSG00000189337.11	intron	KAZN
1	15119144	15119427	284	21	0.488305	0.788391	-0.300086	-137.233	CG	name=L2b;Class=LINE/L2	repeat
1	15119144	15119427	284	21	0.488305	0.788391	-0.300086	-137.233	CG	ENSG00000189337.11	intron	KAZN
1	15128328	15128563	236	23	0.621933	0.855342	-0.23341	-129.819	CG	1:15127869:15129870	CGI_shore
1	15128328	15128563	236	23	0.621933	0.855342	-0.23341	-129.819	CG	ENSG00000189337.11	intron	KAZN
1	15148994	15149304	311	25	0.601669	0.870713	-0.269044	-131.407	CG	ENSG00000189337.11	intron	KAZN
1	15185440	15185754	315	34	0.604683	0.865139	-0.260455	-196.254	CG	ENSG00000189337.11	intron	KAZN
1	15210612	15210813	202	25	0.701082	0.880095	-0.179013	-107.191	CG	ENSG00000189337.11	intron	KAZN
1	15211382	15211561	180	21	0.571387	0.765272	-0.193886	-101.865	CG	ENSG00000189337.11	intron	KAZN
1	15250850	15251105	256	97	0.453128	0.198152	0.254976	541.198	CG	1:15250373:15251545	CGI
1	15250850	15251105	256	97	0.453128	0.198152	0.254976	541.198	CG	ENSG00000189337.11	utr5	KAZN
1	15250850	15251105	256	97	0.453128	0.198152	0.254976	541.198	CG	ENSG00000189337.11	exon	KAZN
1	15250850	15251105	256	97	0.453128	0.198152	0.254976	541.198	CG	ENSG00000189337.11	intron	KAZN
1	15254713	15254900	188	27	0.639493	0.845523	-0.20603	-144.474	CG	ENSG00000189337.11	promoter	KAZN
1	15254713	15254900	188	27	0.639493	0.845523	-0.20603	-144.474	CG	ENSG00000189337.11	intron	KAZN
1	15260366	15260642	277	35	0.654601	0.835353	-0.180752	-150.177	CG	ENSG00000189337.11	intron	KAZN
1	15283892	15284111	220	41	0.653386	0.920043	-0.266658	-242.927	CG	name=L2b;Class=LINE/L2	repeat
1	15283892	15284111	220	41	0.653386	0.920043	-0.266658	-242.927	CG	1:15283890:15284111	CGI
1	15283892	15284111	220	41	0.653386	0.920043	-0.266658	-242.927	CG	ENSG00000189337.11	intron	KAZN
1	15302266	15302523	258	33	0.715113	0.930315	-0.215203	-183.018	CG	ENSG00000189337.11	intron	KAZN
1	15319690	15319922	233	17	0.650825	0.924753	-0.273928	-106.574	CG	ENSG00000189337.11	intron	KAZN
1	15328407	15328577	171	21	0.629298	0.851618	-0.222321	-109.228	CG	name=MIRb;Class=SINE/MIR	repeat
1	15328407	15328577	171	21	0.629298	0.851618	-0.222321	-109.228	CG	1:15328406:15328697	CGI
1	15328407	15328577	171	21	0.629298	0.851618	-0.222321	-109.228	CG	ENSG00000189337.11	intron	KAZN
1	15333235	15333446	212	23	0.667909	0.869564	-0.201655	-114.032	CG	ENSG00000189337.11	intron	KAZN
1	15336862	15337165	304	25	0.638285	0.880929	-0.242645	-129.778	CG	name=L1MC5;Class=LINE/L1	repeat
1	15336862	15337165	304	25	0.638285	0.880929	-0.242645	-129.778	CG	ENSG00000189337.11	intron	KAZN
1	15336862	15337165	304	25	0.638285	0.880929	-0.242645	-129.778	CG	name=MIRc;Class=SINE/MIR	repeat
1	15353638	15353827	190	25	0.703916	0.880473	-0.176557	-115.896	CG	name=MIRb;Class=SINE/MIR	repeat
1	15353638	15353827	190	25	0.703916	0.880473	-0.176557	-115.896	CG	ENSG00000189337.11	intron	KAZN
1	15499738	15499996	259	23	0.508878	0.839719	-0.330841	-153.897	CG	ENSG00000171729.9	intron	TMEM51
1	15499738	15499996	259	23	0.508878	0.839719	-0.330841	-153.897	CG	ENSG00000204464.3	promoter	C1orf195
1	15568430	15568684	255	27	0.680096	0.874974	-0.194878	-140.19	CG	name=L1ME3A;Class=LINE/L1	repeat
1	15610832	15610962	131	15	0.660806	0.897446	-0.236639	-101.34	CG	ENSG00000142621.15	intron	FHAD1
1	15737514	15737693	180	15	0.274255	0.593889	-0.319634	-137.001	CG	ENSG00000228140.1	promoter	RP3-467K16.4
1	15737514	15737693	180	15	0.274255	0.593889	-0.319634	-137.001	CG	1:15737228:15739229	CGI_shore
1	15737514	15737693	180	15	0.274255	0.593889	-0.319634	-137.001	CG	ENSG00000142634.8	intron	EFHD2
1	15828024	15828369	346	21	0.338082	0.672219	-0.334137	-186.417	CG	ENSG00000132906.13	intron	CASP9
1	15927814	15927963	150	19	0.683783	0.918061	-0.234278	-103.61	CG	name=MER5A1;Class=DNA/hAT-Charlie	repeat
1	15927814	15927963	150	19	0.683783	0.918061	-0.234278	-103.61	CG	1:15927822:15929822	CGI_shore
1	15927814	15927963	150	19	0.683783	0.918061	-0.234278	-103.61	CG	ENSG00000237301.1	intron	RP4-680D5.2
1	15945978	15946245	268	40	0.526096	0.783162	-0.257066	-267.141	CG	ENSG00000197312.7	intron	DDI2
1	15945978	15946245	268	40	0.526096	0.783162	-0.257066	-267.141	CG	1:15944356:15946357	CGI_shore
1	16063151	16063338	188	26	0.81799	0.432233	0.385756	174.768	CG	ENSG00000237938.1	intron	RP11-288I21.1
1	16063151	16063338	188	26	0.81799	0.432233	0.385756	174.768	CG	ENSG00000162461.7	promoter	SLC25A34
1	16063151	16063338	188	26	0.81799	0.432233	0.385756	174.768	CG	ENSG00000162461.7	exon	SLC25A34
1	16152744	16152979	236	29	0.707777	0.827232	-0.119456	-124.212	CG	name=L2a;Class=LINE/L2	repeat
1	16152744	16152979	236	29	0.707777	0.827232	-0.119456	-124.212	CG	ENSG00000178715.7	promoter	RP11-169K16.8
1	16159485	16160244	760	51	0.269097	0.602733	-0.333636	-445.043	CG	1:16159259:16161259	CGI_shore
1	16159485	16160244	760	51	0.269097	0.602733	-0.333636	-445.043	CG	name=AluJb;Class=SINE/Alu	repeat
1	16163951	16164123	173	49	0.527426	0.317255	0.210171	297.563	CG	1:16161260:16164123	CGI
1	16163951	16164123	173	49	0.527426	0.317255	0.210171	297.563	CG	ENSG00000179743.2	promoter	RP11-169K16.9
1	16163951	16164123	173	49	0.527426	0.317255	0.210171	297.563	CG	ENSG00000179743.2	intron	RP11-169K16.9
1	16301092	16301230	139	29	0.878024	0.935324	-0.0573001	-111.326	CG	1:16299901:16301901	CGI_shore
1	16301092	16301230	139	29	0.878024	0.935324	-0.0573001	-111.326	CG	name=L2c;Class=LINE/L2	repeat
1	16301092	16301230	139	29	0.878024	0.935324	-0.0573001	-111.326	CG	ENSG00000116809.7	intron	ZBTB17
1	16366565	16366897	333	19	0.426245	0.796134	-0.369889	-114.458	CG	ENSG00000232456.1	promoter	RP11-5P18.10
1	16367193	16367391	199	25	0.691041	0.847867	-0.156826	-130.729	CG	ENSG00000232456.1	promoter	RP11-5P18.10
1	16482686	16482827	142	18	0.453181	0.164738	0.288443	102.691	CG	ENSG00000142627.9	promoter	EPHA2
1	16482686	16482827	142	18	0.453181	0.164738	0.288443	102.691	CG	1:16482782:16484783	CGI_shore
1	16482686	16482827	142	18	0.453181	0.164738	0.288443	102.691	CG	1:16481484:16482782	CGI
1	16482686	16482827	142	18	0.453181	0.164738	0.288443	102.691	CG	ENSG00000227959.1	intron	RP11-276H7.2
1	16553970	16554156	187	33	0.647056	0.506313	0.140743	144.603	CG	ENSG00000237276.4	intron	ANO7P1
1	16553970	16554156	187	33	0.647056	0.506313	0.140743	144.603	CG	1:16553326:16554570	CGI
1	16750124	16750461	338	18	0.54676	0.915945	-0.369185	-124.795	CG	ENSG00000187144.7	intron	SPATA21
1	16750124	16750461	338	18	0.54676	0.915945	-0.369185	-124.795	CG	name=L1ME1;Class=LINE/L1	repeat
1	16802342	16802532	191	27	0.862423	0.957368	-0.0949455	-124.246	CG	ENSG00000080947.10	exon	CROCCP3
1	16847234	16847678	445	59	0.504962	0.247415	0.257547	318.631	CG	1:16847122:16847892	CGI
1	16847234	16847678	445	59	0.504962	0.247415	0.257547	318.631	CG	ENSG00000224174.2	exon	RP4-798A10.4
1	16847234	16847678	445	59	0.504962	0.247415	0.257547	318.631	CG	ENSG00000224174.2	intron	RP4-798A10.4
1	16860687	16861750	1064	155	0.514515	0.280621	0.233894	936.243	CG	ENSG00000233421.3	exon	U1
1	16860687	16861750	1064	155	0.514515	0.280621	0.233894	936.243	CG	ENSG00000233421.3	intron	U1
1	16860687	16861750	1064	155	0.514515	0.280621	0.233894	936.243	CG	ENSG00000233421.3	promoter	U1
1	16860687	16861750	1064	155	0.514515	0.280621	0.233894	936.243	CG	1:16860873:16862296	CGI
1	16860687	16861750	1064	155	0.514515	0.280621	0.233894	936.243	CG	1:16858872:16860872	CGI_shore
1	16862001	16862437	437	77	0.628642	0.455097	0.173545	423.945	CG	ENSG00000233421.3	promoter	U1
1	16862001	16862437	437	77	0.628642	0.455097	0.173545	423.945	CG	1:16860873:16862296	CGI
1	16862001	16862437	437	77	0.628642	0.455097	0.173545	423.945	CG	ENSG00000233421.3	exon	U1
1	16862001	16862437	437	77	0.628642	0.455097	0.173545	423.945	CG	ENSG00000233421.3	TSS	U1
1	16862001	16862437	437	77	0.628642	0.455097	0.173545	423.945	CG	1:16862296:16864297	CGI_shore
1	16862903	16863074	172	19	0.829851	0.656724	0.173127	102.854	CG	ENSG00000233421.3	promoter	U1
1	16862903	16863074	172	19	0.829851	0.656724	0.173127	102.854	CG	1:16862296:16864297	CGI_shore
1	16974249	16974511	263	50	0.715654	0.48456	0.231094	346.952	CG	ENSG00000186301.7	intron	MST1P2
1	16974249	16974511	263	50	0.715654	0.48456	0.231094	346.952	CG	ENSG00000186301.7	exon	MST1P2
1	16974249	16974511	263	50	0.715654	0.48456	0.231094	346.952	CG	1:16973485:16975045	CGI
1	17019567	17019763	197	47	0.796197	0.606205	0.189992	240.432	CG	ENSG00000268869.1	intron	ESPNP
1	17019567	17019763	197	47	0.796197	0.606205	0.189992	240.432	CG	1:17018683:17020959	CGI
1	17019567	17019763	197	47	0.796197	0.606205	0.189992	240.432	CG	ENSG00000268869.1	promoter	ESPNP
1	17026344	17026573	230	57	0.61539	0.425524	0.189865	282.043	CG	1:17025923:17027942	CGI
1	17026344	17026573	230	57	0.61539	0.425524	0.189865	282.043	CG	ENSG00000268869.1	intron	ESPNP
1	17026344	17026573	230	57	0.61539	0.425524	0.189865	282.043	CG	ENSG00000268869.1	exon	ESPNP
1	17026871	17027018	148	29	0.594141	0.363121	0.23102	149.926	CG	1:17025923:17027942	CGI
1	17026871	17027018	148	29	0.594141	0.363121	0.23102	149.926	CG	ENSG00000268869.1	intron	ESPNP
1	17027185	17027370	186	31	0.52031	0.319053	0.201256	149.859	CG	1:17025923:17027942	CGI
1	17027185	17027370	186	31	0.52031	0.319053	0.201256	149.859	CG	ENSG00000268869.1	intron	ESPNP
1	17034907	17035127	221	25	0.535458	0.769809	-0.234351	-149.287	CG	ENSG00000268869.1	intron	ESPNP
1	17034907	17035127	221	25	0.535458	0.769809	-0.234351	-149.287	CG	1:17034728:17036729	CGI_shore
1	17186092	17186335	244	51	0.666974	0.491219	0.175755	276.308	CG	1:17184110:17186110	CGI_shore
1	17186092	17186335	244	51	0.666974	0.491219	0.175755	276.308	CG	1:17186111:17186523	CGI
1	17186092	17186335	244	51	0.666974	0.491219	0.175755	276.308	CG	ENSG00000263811.1	promoter	MIR3675
1	17186092	17186335	244	51	0.666974	0.491219	0.175755	276.308	CG	ENSG00000058453.12	intron	CROCC
1	17199105	17199205	101	23	0.535727	0.361448	0.174279	104.397	CG	ENSG00000228549.2	exon	U1
1	17199105	17199205	101	23	0.535727	0.361448	0.174279	104.397	CG	ENSG00000228549.2	promoter	U1
1	17199105	17199205	101	23	0.535727	0.361448	0.174279	104.397	CG	1:17197849:17199850	CGI_shore
1	17199105	17199205	101	23	0.535727	0.361448	0.174279	104.397	CG	1:17198626:17200049	CGI
1	17199105	17199205	101	23	0.535727	0.361448	0.174279	104.397	CG	ENSG00000228549.2	intron	U1
1	17199105	17199205	101	23	0.535727	0.361448	0.174279	104.397	CG	ENSG00000058453.12	intron	CROCC
1	17199261	17199708	448	81	0.426053	0.222923	0.203129	467.058	CG	ENSG00000228549.2	exon	U1
1	17199261	17199708	448	81	0.426053	0.222923	0.203129	467.058	CG	ENSG00000228549.2	promoter	U1
1	17199261	17199708	448	81	0.426053	0.222923	0.203129	467.058	CG	1:17197849:17199850	CGI_shore
1	17199261	17199708	448	81	0.426053	0.222923	0.203129	467.058	CG	1:17198626:17200049	CGI
1	17199261	17199708	448	81	0.426053	0.222923	0.203129	467.058	CG	ENSG00000228549.2	intron	U1
1	17199261	17199708	448	81	0.426053	0.222923	0.203129	467.058	CG	ENSG00000058453.12	intron	CROCC
1	17199761	17200078	318	49	0.461915	0.256512	0.205402	269.903	CG	1:17197849:17199850	CGI_shore
1	17199761	17200078	318	49	0.461915	0.256512	0.205402	269.903	CG	ENSG00000228549.2	promoter	U1
1	17199761	17200078	318	49	0.461915	0.256512	0.205402	269.903	CG	1:17198626:17200049	CGI
1	17199761	17200078	318	49	0.461915	0.256512	0.205402	269.903	CG	ENSG00000228549.2	exon	U1
1	17199761	17200078	318	49	0.461915	0.256512	0.205402	269.903	CG	ENSG00000228549.2	intron	U1
1	17199761	17200078	318	49	0.461915	0.256512	0.205402	269.903	CG	1:17200049:17202050	CGI_shore
1	17199761	17200078	318	49	0.461915	0.256512	0.205402	269.903	CG	ENSG00000058453.12	intron	CROCC
1	17201738	17201891	154	25	0.520468	0.330279	0.190189	126.051	CG	1:17200049:17202050	CGI_shore
1	17201738	17201891	154	25	0.520468	0.330279	0.190189	126.051	CG	ENSG00000058453.12	intron	CROCC
1	17287552	17287643	92	27	0.216986	0.112425	0.104561	102.973	CG	ENSG00000058453.12	exon	CROCC
1	17287552	17287643	92	27	0.216986	0.112425	0.104561	102.973	CG	1:17287290:17287684	CGI
1	17287552	17287643	92	27	0.216986	0.112425	0.104561	102.973	CG	ENSG00000058453.12	intron	CROCC
1	17679303	17679535	233	23	0.597554	0.789351	-0.191797	-107.827	CG	ENSG00000159339.9	intron	PADI4
1	17705632	17705900	269	43	0.758406	0.907298	-0.148892	-195.115	CG	ENSG00000256049.2	intron	PADI6
1	17705632	17705900	269	43	0.758406	0.907298	-0.148892	-195.115	CG	name=AluSx;Class=SINE/Alu	repeat
1	17705632	17705900	269	43	0.758406	0.907298	-0.148892	-195.115	CG	1:17705631:17705909	CGI
1	17801310	17801556	247	29	0.836472	0.94004	-0.103568	-124.474	CG	name=L1MEc;Class=LINE/L1	repeat
1	17808703	17809009	307	27	0.764302	0.916151	-0.151849	-115.387	CG	name=THE1C;Class=LTR/ERVL-MaLR	repeat
1	18074957	18075187	231	27	0.711405	0.901931	-0.190525	-149.57	CG	ENSG00000236648.1	intron	RP11-473A10.2
1	18434107	18434577	471	128	0.486047	0.213717	0.27233	672.165	CG	ENSG00000117154.7	promoter	IGSF21
1	18434107	18434577	471	128	0.486047	0.213717	0.27233	672.165	CG	1:18434105:18437673	CGI
1	18434107	18434577	471	128	0.486047	0.213717	0.27233	672.165	CG	ENSG00000117154.7	TSS	IGSF21
1	18434107	18434577	471	128	0.486047	0.213717	0.27233	672.165	CG	ENSG00000117154.7	utr5	IGSF21
1	18434107	18434577	471	128	0.486047	0.213717	0.27233	672.165	CG	ENSG00000117154.7	exon	IGSF21
1	18437504	18437672	169	39	0.327307	0.123551	0.203756	204.977	CG	1:18434105:18437673	CGI
1	18437504	18437672	169	39	0.327307	0.123551	0.203756	204.977	CG	ENSG00000117154.7	intron	IGSF21
1	18534837	18535180	344	25	0.514874	0.798692	-0.283818	-140.678	CG	ENSG00000117154.7	intron	IGSF21
1	18691990	18692187	198	28	0.641164	0.865535	-0.224371	-121.792	CG	ENSG00000117154.7	exon	IGSF21
1	18691990	18692187	198	28	0.641164	0.865535	-0.224371	-121.792	CG	1:18691874:18692081	CGI
1	18691990	18692187	198	28	0.641164	0.865535	-0.224371	-121.792	CG	1:18692081:18694082	CGI_shore
1	18917869	18918122	254	23	0.517737	0.723458	-0.205721	-113.312	CG	name=L1MC4a;Class=LINE/L1	repeat
1	18917869	18918122	254	23	0.517737	0.723458	-0.205721	-113.312	CG	name=L1ME3B;Class=LINE/L1	repeat
1	18917869	18918122	254	23	0.517737	0.723458	-0.205721	-113.312	CG	name=AluJb;Class=SINE/Alu	repeat
1	18956828	18957222	395	56	0.283658	0.114887	0.168771	252.124	CG	1:18956895:18959829	CGI
1	18956828	18957222	395	56	0.283658	0.114887	0.168771	252.124	CG	1:18954894:18956894	CGI_shore
1	18956828	18957222	395	56	0.283658	0.114887	0.168771	252.124	CG	ENSG00000009709.7	promoter	PAX7
1	18957524	18957861	338	73	0.320318	0.0795556	0.240763	512.426	CG	1:18956895:18959829	CGI
1	18957524	18957861	338	73	0.320318	0.0795556	0.240763	512.426	CG	ENSG00000009709.7	utr5	PAX7
1	18957524	18957861	338	73	0.320318	0.0795556	0.240763	512.426	CG	ENSG00000009709.7	exon	PAX7
1	18957524	18957861	338	73	0.320318	0.0795556	0.240763	512.426	CG	ENSG00000009709.7	promoter	PAX7
1	18958002	18958426	425	92	0.288878	0.105101	0.183777	471.386	CG	1:18956895:18959829	CGI
1	18958002	18958426	425	92	0.288878	0.105101	0.183777	471.386	CG	ENSG00000009709.7	utr5	PAX7
1	18958002	18958426	425	92	0.288878	0.105101	0.183777	471.386	CG	ENSG00000009709.7	exon	PAX7
1	18958002	18958426	425	92	0.288878	0.105101	0.183777	471.386	CG	ENSG00000009709.7	intron	PAX7
1	18958002	18958426	425	92	0.288878	0.105101	0.183777	471.386	CG	ENSG00000009709.7	promoter	PAX7
1	18958848	18959008	161	32	0.281941	0.106212	0.175729	155.594	CG	1:18956895:18959829	CGI
1	18958848	18959008	161	32	0.281941	0.106212	0.175729	155.594	CG	ENSG00000009709.7	intron	PAX7
1	18959324	18959654	331	62	0.438299	0.161146	0.277153	380.779	CG	1:18956895:18959829	CGI
1	18959324	18959654	331	62	0.438299	0.161146	0.277153	380.779	CG	ENSG00000009709.7	intron	PAX7
1	18967768	18968060	293	47	0.159059	0.0942152	0.0648436	164.738	CG	1:18967251:18968119	CGI
1	18967768	18968060	293	47	0.159059	0.0942152	0.0648436	164.738	CG	1:18967547:18969547	CGI_shore
1	18967768	18968060	293	47	0.159059	0.0942152	0.0648436	164.738	CG	ENSG00000009709.7	intron	PAX7
1	19040371	19040650	280	25	0.711897	0.870058	-0.158161	-103.644	CG	name=MIRb;Class=SINE/MIR	repeat
1	19040371	19040650	280	25	0.711897	0.870058	-0.158161	-103.644	CG	ENSG00000009709.7	intron	PAX7
1	19166576	19166757	182	27	0.838342	0.92161	-0.0832677	-105.981	CG	ENSG00000179002.5	exon	TAS1R2
1	19664237	19664597	361	36	0.512333	0.857733	-0.3454	-219.636	CG	1:19663009:19665009	CGI_shore
1	19665447	19665593	147	23	0.497315	0.701957	-0.204642	-114.127	CG	ENSG00000077549.13	utr3	CAPZB
1	19665447	19665593	147	23	0.497315	0.701957	-0.204642	-114.127	CG	ENSG00000077549.13	exon	CAPZB
1	19665447	19665593	147	23	0.497315	0.701957	-0.204642	-114.127	CG	1:19665276:19667277	CGI_shore
1	19992207	19992714	508	104	0.488561	0.286602	0.201959	478.237	CG	1:19991146:19992788	CGI
1	19992207	19992714	508	104	0.488561	0.286602	0.201959	478.237	CG	ENSG00000158748.3	utr5	HTR6
1	19992207	19992714	508	104	0.488561	0.286602	0.201959	478.237	CG	ENSG00000158748.3	exon	HTR6
1	19996129	19996285	157	15	0.52159	0.767178	-0.245589	-108.432	CG	name=L2a;Class=LINE/L2	repeat
1	19996129	19996285	157	15	0.52159	0.767178	-0.245589	-108.432	CG	ENSG00000158748.3	intron	HTR6
1	20190702	20190975	274	28	0.608709	0.82309	-0.214381	-150.411	CG	name=MIRb;Class=SINE/MIR	repeat
1	20190702	20190975	274	28	0.608709	0.82309	-0.214381	-150.411	CG	name=L2b;Class=LINE/L2	repeat
1	20206693	20206895	203	22	0.581299	0.847163	-0.265864	-149.679	CG	1:20206806:20208806	CGI_shore
1	20645109	20645330	222	24	0.557541	0.883069	-0.325528	-152.115	CG	ENSG00000158816.11	exon	VWA5B1
1	20645109	20645330	222	24	0.557541	0.883069	-0.325528	-152.115	CG	ENSG00000158816.11	utr5	VWA5B1
1	20645109	20645330	222	24	0.557541	0.883069	-0.325528	-152.115	CG	ENSG00000158816.11	utr3	VWA5B1
1	20645109	20645330	222	24	0.557541	0.883069	-0.325528	-152.115	CG	ENSG00000158816.11	intron	VWA5B1
1	20645109	20645330	222	24	0.557541	0.883069	-0.325528	-152.115	CG	ENSG00000226664.1	intron	RP4-745E8.2
1	20669597	20669951	355	75	0.668698	0.308728	0.359969	545.327	CG	1:20669566:20670018	CGI
1	20669597	20669951	355	75	0.668698	0.308728	0.359969	545.327	CG	ENSG00000158816.11	exon	VWA5B1
1	20669597	20669951	355	75	0.668698	0.308728	0.359969	545.327	CG	ENSG00000158816.11	utr3	VWA5B1
1	20669597	20669951	355	75	0.668698	0.308728	0.359969	545.327	CG	ENSG00000158816.11	intron	VWA5B1
1	20692561	20693263	703	165	0.397222	0.149523	0.247699	1054.61	CG	1:20690581:20692581	CGI_shore
1	20692561	20693263	703	165	0.397222	0.149523	0.247699	1054.61	CG	ENSG00000236963.1	intron	RP4-749H3.1
1	20692561	20693263	703	165	0.397222	0.149523	0.247699	1054.61	CG	1:20692582:20693534	CGI
1	20693405	20693521	117	39	0.15254	0.0785028	0.0740375	156.24	CG	ENSG00000236963.1	intron	RP4-749H3.1
1	20693405	20693521	117	39	0.15254	0.0785028	0.0740375	156.24	CG	1:20692582:20693534	CGI
1	20787035	20787233	199	29	0.704372	0.895288	-0.190916	-135.331	CG	name=MSTD;Class=LTR/ERVL-MaLR	repeat
1	20851075	20851274	200	23	0.694333	0.885695	-0.191362	-111.473	CG	ENSG00000215520.3	promoter	RPS4XP4
1	20876709	20876974	266	29	0.700189	0.905032	-0.204843	-137.279	CG	name=AluJb;Class=SINE/Alu	repeat
1	20876709	20876974	266	29	0.700189	0.905032	-0.204843	-137.279	CG	1:20876893:20878893	CGI_shore
1	20876709	20876974	266	29	0.700189	0.905032	-0.204843	-137.279	CG	ENSG00000183114.6	promoter	FAM43B
1	20879454	20879558	105	25	0.302511	0.1516	0.150911	103.45	CG	1:20878894:20880592	CGI
1	20879454	20879558	105	25	0.302511	0.1516	0.150911	103.45	CG	ENSG00000183114.6	utr5	FAM43B
1	20879454	20879558	105	25	0.302511	0.1516	0.150911	103.45	CG	ENSG00000183114.6	exon	FAM43B
1	20880110	20880589	480	127	0.390668	0.17594	0.214728	649.186	CG	1:20878894:20880592	CGI
1	20880110	20880589	480	127	0.390668	0.17594	0.214728	649.186	CG	ENSG00000183114.6	exon	FAM43B
1	20880110	20880589	480	127	0.390668	0.17594	0.214728	649.186	CG	ENSG00000183114.6	utr3	FAM43B
1	21111070	21111264	195	23	0.615056	0.776558	-0.161502	-121.863	CG	ENSG00000127483.13	intron	HP1BP3
1	21111070	21111264	195	23	0.615056	0.776558	-0.161502	-121.863	CG	1:21110707:21112707	CGI_shore
1	21111070	21111264	195	23	0.615056	0.776558	-0.161502	-121.863	CG	1:21110994:21111265	CGI
1	21754768	21755188	421	110	0.485739	0.241635	0.244104	567.522	CG	ENSG00000187952.8	promoter	HS6ST1P1
1	21754768	21755188	421	110	0.485739	0.241635	0.244104	567.522	CG	ENSG00000227001.2	promoter	NBPF2P
1	21754768	21755188	421	110	0.485739	0.241635	0.244104	567.522	CG	1:21754488:21755995	CGI
1	21754768	21755188	421	110	0.485739	0.241635	0.244104	567.522	CG	ENSG00000187952.8	TSS	HS6ST1P1
1	21754768	21755188	421	110	0.485739	0.241635	0.244104	567.522	CG	ENSG00000187952.8	exon	HS6ST1P1
1	21755798	21755986	189	41	0.758025	0.900239	-0.142213	-170.597	CG	ENSG00000227001.2	promoter	NBPF2P
1	21755798	21755986	189	41	0.758025	0.900239	-0.142213	-170.597	CG	1:21754488:21755995	CGI
1	21755798	21755986	189	41	0.758025	0.900239	-0.142213	-170.597	CG	ENSG00000187952.8	exon	HS6ST1P1
1	21995069	21995264	196	35	0.151189	0.41856	-0.267372	-188.703	CG	ENSG00000076864.15	intron	RAP1GAP
1	21995069	21995264	196	35	0.151189	0.41856	-0.267372	-188.703	CG	ENSG00000076864.15	promoter	RAP1GAP
1	21995069	21995264	196	35	0.151189	0.41856	-0.267372	-188.703	CG	ENSG00000076864.15	exon	RAP1GAP
1	21995069	21995264	196	35	0.151189	0.41856	-0.267372	-188.703	CG	1:21995063:21996409	CGI
1	22107847	22108182	336	37	0.507203	0.744659	-0.237455	-203.439	CG	1:22107128:22109128	CGI_shore
1	22107847	22108182	336	37	0.507203	0.744659	-0.237455	-203.439	CG	ENSG00000090686.11	intron	USP48
1	22140769	22141231	463	101	0.548256	0.210015	0.338241	807.368	CG	1:22138795:22140795	CGI_shore
1	22140769	22141231	463	101	0.548256	0.210015	0.338241	807.368	CG	ENSG00000187942.7	intron	LDLRAD2
1	22140769	22141231	463	101	0.548256	0.210015	0.338241	807.368	CG	1:22140796:22141407	CGI
1	22140769	22141231	463	101	0.548256	0.210015	0.338241	807.368	CG	ENSG00000187942.7	exon	LDLRAD2
1	22380771	22381005	235	20	0.499855	0.728224	-0.228369	-102.402	CG	ENSG00000070831.11	intron	CDC42
1	22380771	22381005	235	20	0.499855	0.728224	-0.228369	-102.402	CG	1:22380029:22382030	CGI_shore
1	22668657	22668936	280	36	0.12126	0.331645	-0.210384	-336.94	CG	1:22668638:22668874	CGI
1	22668657	22668936	280	36	0.12126	0.331645	-0.210384	-336.94	CG	1:22668874:22670875	CGI_shore
1	22725211	22725700	490	16	0.371873	0.714522	-0.342649	-102.368	CG	name=L1ME4a;Class=LINE/L1	repeat
1	22889639	22889749	111	25	0.393576	0.142747	0.250828	164.065	CG	1:22889595:22890441	CGI
1	22889639	22889749	111	25	0.393576	0.142747	0.250828	164.065	CG	ENSG00000070886.6	promoter	EPHA8
1	22896720	22896890	171	37	0.781085	0.904155	-0.12307	-152.076	CG	ENSG00000070886.6	intron	EPHA8
1	22900444	22900767	324	39	0.599279	0.855928	-0.256649	-263.584	CG	ENSG00000070886.6	intron	EPHA8
1	22925390	22925592	203	31	0.395499	0.711425	-0.315926	-172.801	CG	1:22925144:22927144	CGI_shore
1	22925390	22925592	203	31	0.395499	0.711425	-0.315926	-172.801	CG	ENSG00000070886.6	exon	EPHA8
1	22925390	22925592	203	31	0.395499	0.711425	-0.315926	-172.801	CG	ENSG00000070886.6	intron	EPHA8
1	22950821	22951055	235	23	0.652268	0.825074	-0.172806	-102.322	CG	name=L1MB3;Class=LINE/L1	repeat
1	23002600	23002909	310	35	0.683039	0.872944	-0.189904	-171.242	CG	name=L2c;Class=LINE/L2	repeat
1	23002600	23002909	310	35	0.683039	0.872944	-0.189904	-171.242	CG	1:23001415:23003415	CGI_shore
1	23034394	23034556	163	18	0.644326	0.9225	-0.278174	-105.77	CG	name=L2b;Class=LINE/L2	repeat
1	23098577	23098889	313	26	0.64272	0.91761	-0.27489	-142.729	CG	ENSG00000133216.12	intron	EPHB2
1	23165103	23165285	183	22	0.671794	0.890825	-0.219031	-104.144	CG	ENSG00000225952.1	promoter	RP11-69E9.1
1	23165103	23165285	183	22	0.671794	0.890825	-0.219031	-104.144	CG	ENSG00000133216.12	intron	EPHB2
1	23172956	23173267	312	20	0.442465	0.693392	-0.250927	-121.762	CG	ENSG00000133216.12	intron	EPHB2
1	23191363	23191674	312	40	0.688897	0.898482	-0.209585	-195.126	CG	ENSG00000133216.12	promoter	EPHB2
1	23191363	23191674	312	40	0.688897	0.898482	-0.209585	-195.126	CG	ENSG00000133216.12	intron	EPHB2
1	23191363	23191674	312	40	0.688897	0.898482	-0.209585	-195.126	CG	ENSG00000264014.1	promoter	MIR4253
1	23191363	23191674	312	40	0.688897	0.898482	-0.209585	-195.126	CG	ENSG00000133216.12	exon	EPHB2
1	23210164	23210343	180	19	0.69731	0.913209	-0.215899	-116.931	CG	ENSG00000133216.12	intron	EPHB2
1	23219394	23219508	115	21	0.749384	0.915466	-0.166082	-100.652	CG	ENSG00000133216.12	exon	EPHB2
1	23225433	23225785	353	23	0.695281	0.898515	-0.203234	-111.37	CG	ENSG00000133216.12	intron	EPHB2
1	23238724	23238970	247	25	0.716364	0.927063	-0.210699	-142.606	CG	ENSG00000133216.12	intron	EPHB2
1	23238724	23238970	247	25	0.716364	0.927063	-0.210699	-142.606	CG	ENSG00000133216.12	exon	EPHB2
1	23255782	23255923	142	23	0.627201	0.827655	-0.200453	-135.3	CG	name=MIRb;Class=SINE/MIR	repeat
1	23255782	23255923	142	23	0.627201	0.827655	-0.200453	-135.3	CG	name=L2a;Class=LINE/L2	repeat
1	23272959	23273215	257	33	0.717873	0.904449	-0.186577	-172.529	CG	name=L1MD1;Class=LINE/L1	repeat
1	23279671	23280328	658	184	0.629765	0.234559	0.395206	1774.92	CG	ENSG00000215906.4	exon	LACTBL1
1	23279671	23280328	658	184	0.629765	0.234559	0.395206	1774.92	CG	1:23279553:23280569	CGI
1	23476190	23476436	247	29	0.718629	0.878212	-0.159583	-127.656	CG	ENSG00000169641.9	intron	LUZP1
1	23495673	23495809	137	23	0.763981	0.651836	0.112146	100.086	CG	ENSG00000169641.9	promoter	LUZP1
1	23495673	23495809	137	23	0.763981	0.651836	0.112146	100.086	CG	ENSG00000169641.9	intron	LUZP1
1	23495673	23495809	137	23	0.763981	0.651836	0.112146	100.086	CG	1:23494239:23495809	CGI
1	23566920	23567159	240	41	0.767643	0.920633	-0.15299	-189.907	CG	1:23565815:23567815	CGI_shore
1	23566920	23567159	240	41	0.767643	0.920633	-0.15299	-189.907	CG	1:23566918:23567159	CGI
1	23567818	23567971	154	23	0.810175	0.935584	-0.125409	-102.622	CG	1:23567159:23569160	CGI_shore
1	23567818	23567971	154	23	0.810175	0.935584	-0.125409	-102.622	CG	name=L1MC4a;Class=LINE/L1	repeat
1	23567818	23567971	154	23	0.810175	0.935584	-0.125409	-102.622	CG	1:23567816:23568049	CGI
1	23583440	23583587	148	25	0.766153	0.950869	-0.184716	-124.769	CG	1:23581862:23583862	CGI_shore
1	23763155	23763344	190	28	0.687008	0.911097	-0.22409	-145.738	CG	ENSG00000088280.14	exon	ASAP3
1	23763155	23763344	190	28	0.687008	0.911097	-0.22409	-145.738	CG	ENSG00000088280.14	utr5	ASAP3
1	23763155	23763344	190	28	0.687008	0.911097	-0.22409	-145.738	CG	ENSG00000088280.14	intron	ASAP3
1	23763155	23763344	190	28	0.687008	0.911097	-0.22409	-145.738	CG	1:23763154:23763971	CGI
1	23763155	23763344	190	28	0.687008	0.911097	-0.22409	-145.738	CG	ENSG00000088280.14	promoter	ASAP3
1	23884848	23885042	195	37	0.266277	0.0988726	0.167404	180.505	CG	1:23883681:23885681	CGI_shore
1	23884848	23885042	195	37	0.266277	0.0988726	0.167404	180.505	CG	ENSG00000117318.8	exon	ID3
1	23884848	23885042	195	37	0.266277	0.0988726	0.167404	180.505	CG	ENSG00000117318.8	utr3	ID3
1	23884848	23885042	195	37	0.266277	0.0988726	0.167404	180.505	CG	1:23884842:23885087	CGI
1	23884848	23885042	195	37	0.266277	0.0988726	0.167404	180.505	CG	ENSG00000117318.8	intron	ID3
1	23894931	23895063	133	39	0.163237	0.0812135	0.0820231	162.556	CG	1:23894503:23895064	CGI
1	23921785	23921954	170	21	0.808214	0.908462	-0.100249	-105.416	CG	name=L2a;Class=LINE/L2	repeat
1	23921785	23921954	170	21	0.808214	0.908462	-0.100249	-105.416	CG	ENSG00000197880.4	intron	MDS2
1	23953335	23953525	191	20	0.659336	0.895214	-0.235878	-103.995	CG	ENSG00000197880.4	promoter	MDS2
1	23953335	23953525	191	20	0.659336	0.895214	-0.235878	-103.995	CG	1:23952548:23954548	CGI_shore
1	23953335	23953525	191	20	0.659336	0.895214	-0.235878	-103.995	CG	ENSG00000197880.4	exon	MDS2
1	23954422	23954929	508	65	0.616507	0.850036	-0.233529	-412.509	CG	name=L2a;Class=LINE/L2	repeat
1	23954422	23954929	508	65	0.616507	0.850036	-0.233529	-412.509	CG	ENSG00000197880.4	intron	MDS2
1	23954422	23954929	508	65	0.616507	0.850036	-0.233529	-412.509	CG	ENSG00000197880.4	exon	MDS2
1	23954422	23954929	508	65	0.616507	0.850036	-0.233529	-412.509	CG	ENSG00000197880.4	utr5	MDS2
1	23954422	23954929	508	65	0.616507	0.850036	-0.233529	-412.509	CG	1:23954549:23954850	CGI
1	23954422	23954929	508	65	0.616507	0.850036	-0.233529	-412.509	CG	1:23954850:23956851	CGI_shore
1	23954422	23954929	508	65	0.616507	0.850036	-0.233529	-412.509	CG	1:23952548:23954548	CGI_shore
1	23986535	23986692	158	27	0.744999	0.911457	-0.166458	-126.724	CG	name=L1MEc;Class=LINE/L1	repeat
1	24229128	24229472	345	104	0.698349	0.373948	0.324401	925.713	CG	ENSG00000229106.1	exon	RP11-4M23.2
1	24229128	24229472	345	104	0.698349	0.373948	0.324401	925.713	CG	1:24229115:24229683	CGI
1	24229128	24229472	345	104	0.698349	0.373948	0.324401	925.713	CG	ENSG00000229106.1	TSS	RP11-4M23.2
1	24229128	24229472	345	104	0.698349	0.373948	0.324401	925.713	CG	ENSG00000229106.1	promoter	RP11-4M23.2
1	24229128	24229472	345	104	0.698349	0.373948	0.324401	925.713	CG	ENSG00000188822.6	intron	CNR2
1	24229529	24229630	102	29	0.511159	0.273156	0.238003	139.931	CG	1:24229115:24229683	CGI
1	24229529	24229630	102	29	0.511159	0.273156	0.238003	139.931	CG	ENSG00000229106.1	promoter	RP11-4M23.2
1	24229529	24229630	102	29	0.511159	0.273156	0.238003	139.931	CG	ENSG00000188822.6	intron	CNR2
1	24246132	24246335	204	32	0.583175	0.825208	-0.242033	-168.369	CG	1:24246064:24246335	CGI
1	24246132	24246335	204	32	0.583175	0.825208	-0.242033	-168.369	CG	ENSG00000188822.6	intron	CNR2
1	24629488	24629934	447	26	0.569844	0.853122	-0.283278	-148.617	CG	name=L1ME4a;Class=LINE/L1	repeat
1	24648351	24649051	701	127	0.396009	0.12545	0.270559	759.702	CG	ENSG00000158055.11	intron	GRHL3
1	24648351	24649051	701	127	0.396009	0.12545	0.270559	759.702	CG	ENSG00000158055.11	promoter	GRHL3
1	24648351	24649051	701	127	0.396009	0.12545	0.270559	759.702	CG	name=MIRb;Class=SINE/MIR	repeat
1	24648351	24649051	701	127	0.396009	0.12545	0.270559	759.702	CG	ENSG00000232298.2	exon	RP11-10N16.3
1	24648351	24649051	701	127	0.396009	0.12545	0.270559	759.702	CG	1:24648202:24649174	CGI
1	24648351	24649051	701	127	0.396009	0.12545	0.270559	759.702	CG	ENSG00000232298.2	TSS	RP11-10N16.3
1	24648351	24649051	701	127	0.396009	0.12545	0.270559	759.702	CG	ENSG00000232298.2	promoter	RP11-10N16.3
1	24861603	24861920	318	45	0.421658	0.724705	-0.303047	-379.478	CG	1:24859701:24861701	CGI_shore
1	24861603	24861920	318	45	0.421658	0.724705	-0.303047	-379.478	CG	ENSG00000117602.7	exon	RCAN3
1	24861603	24861920	318	45	0.421658	0.724705	-0.303047	-379.478	CG	1:24861702:24861920	CGI
1	24861603	24861920	318	45	0.421658	0.724705	-0.303047	-379.478	CG	ENSG00000117602.7	utr3	RCAN3
1	24861603	24861920	318	45	0.421658	0.724705	-0.303047	-379.478	CG	ENSG00000117602.7	intron	RCAN3
1	24951094	24951237	144	23	0.77854	0.934916	-0.156376	-139.546	CG	name=L1ME3F;Class=LINE/L1	repeat
1	24951443	24951671	229	29	0.82818	0.941806	-0.113626	-120.933	CG	name=L1ME3F;Class=LINE/L1	repeat
1	24968418	24968626	209	31	0.185424	0.0525381	0.132886	201.736	CG	1:24966794:24968794	CGI_shore
1	24968418	24968626	209	31	0.185424	0.0525381	0.132886	201.736	CG	ENSG00000133226.12	intron	SRRM1
1	24968418	24968626	209	31	0.185424	0.0525381	0.132886	201.736	CG	ENSG00000133226.12	promoter	SRRM1
1	25228914	25229132	219	35	0.757397	0.918921	-0.161524	-142.809	CG	ENSG00000020633.14	exon	RUNX3
1	25228914	25229132	219	35	0.757397	0.918921	-0.161524	-142.809	CG	1:25228496:25229132	CGI
1	25234091	25234656	566	85	0.839606	0.946877	-0.107271	-386.172	CG	1:25232427:25234427	CGI_shore
1	25234091	25234656	566	85	0.839606	0.946877	-0.107271	-386.172	CG	ENSG00000020633.14	intron	RUNX3
1	25234091	25234656	566	85	0.839606	0.946877	-0.107271	-386.172	CG	1:25234428:25234807	CGI
1	25257500	25258623	1124	193	0.682042	0.372544	0.309498	1564.05	CG	1:25255527:25259005	CGI
1	25257500	25258623	1124	193	0.682042	0.372544	0.309498	1564.05	CG	ENSG00000020633.14	promoter	RUNX3
1	25257500	25258623	1124	193	0.682042	0.372544	0.309498	1564.05	CG	ENSG00000020633.14	intron	RUNX3
1	25279583	25279788	206	24	0.654175	0.86999	-0.215815	-118.409	CG	ENSG00000020633.14	intron	RUNX3
1	25290913	25291082	170	26	0.625675	0.869343	-0.243668	-145.566	CG	ENSG00000020633.14	exon	RUNX3
1	25290913	25291082	170	26	0.625675	0.869343	-0.243668	-145.566	CG	ENSG00000020633.14	utr5	RUNX3
1	25290913	25291082	170	26	0.625675	0.869343	-0.243668	-145.566	CG	ENSG00000020633.14	intron	RUNX3
1	25291541	25291746	206	25	0.498717	0.737345	-0.238628	-149.789	CG	ENSG00000020633.14	promoter	RUNX3
1	25291541	25291746	206	25	0.498717	0.737345	-0.238628	-149.789	CG	ENSG00000020633.14	exon	RUNX3
1	25291541	25291746	206	25	0.498717	0.737345	-0.238628	-149.789	CG	ENSG00000020633.14	TSS	RUNX3
1	25360424	25360588	165	23	0.466386	0.764727	-0.298342	-137.243	CG	name=L2c;Class=LINE/L2	repeat
1	25540930	25541195	266	43	0.814655	0.950166	-0.135512	-193.399	CG	1:25540928:25541195	CGI
1	25944430	25944661	232	51	0.438978	0.237208	0.20177	245.569	CG	1:25942661:25944772	CGI
1	25944430	25944661	232	51	0.438978	0.237208	0.20177	245.569	CG	ENSG00000117643.10	exon	MAN1C1
1	25944430	25944661	232	51	0.438978	0.237208	0.20177	245.569	CG	ENSG00000117643.10	utr5	MAN1C1
1	26012785	26013085	301	28	0.859949	0.672093	0.187856	151.227	CG	ENSG00000117643.10	promoter	MAN1C1
1	26012785	26013085	301	28	0.859949	0.672093	0.187856	151.227	CG	ENSG00000117643.10	exon	MAN1C1
1	26012785	26013085	301	28	0.859949	0.672093	0.187856	151.227	CG	ENSG00000117643.10	utr5	MAN1C1
1	26012785	26013085	301	28	0.859949	0.672093	0.187856	151.227	CG	ENSG00000117643.10	intron	MAN1C1
1	26097867	26098106	240	35	0.450163	0.653343	-0.20318	-163.475	CG	ENSG00000117643.10	intron	MAN1C1
1	26097867	26098106	240	35	0.450163	0.653343	-0.20318	-163.475	CG	1:26095903:26097903	CGI_shore
1	26097867	26098106	240	35	0.450163	0.653343	-0.20318	-163.475	CG	ENSG00000117643.10	promoter	MAN1C1
1	26097867	26098106	240	35	0.450163	0.653343	-0.20318	-163.475	CG	1:26097904:26098107	CGI
1	26186585	26186800	216	20	0.413103	0.673602	-0.260499	-117.215	CG	ENSG00000127423.6	promoter	AUNIP
1	26186585	26186800	216	20	0.413103	0.673602	-0.260499	-117.215	CG	1:26186356:26188357	CGI_shore
1	26186585	26186800	216	20	0.413103	0.673602	-0.260499	-117.215	CG	ENSG00000236528.1	intron	RP1-125I3.2
1	26249019	26249151	133	17	0.440965	0.13938	0.301585	112.079	CG	1:26247204:26249204	CGI_shore
1	26439703	26439840	138	23	0.697927	0.890182	-0.192255	-118.534	CG	ENSG00000175087.5	intron	PDIK1L
1	26439703	26439840	138	23	0.697927	0.890182	-0.192255	-118.534	CG	1:26438917:26440918	CGI_shore
1	26491192	26491335	144	15	0.526484	0.777769	-0.251285	-124.732	CG	1:26491048:26493049	CGI_shore
1	26522022	26522288	267	33	0.765566	0.918138	-0.152572	-132.597	CG	ENSG00000188782.3	intron	CATSPER4
1	26522022	26522288	267	33	0.765566	0.918138	-0.152572	-132.597	CG	name=L1MC4a;Class=LINE/L1	repeat
1	26522022	26522288	267	33	0.765566	0.918138	-0.152572	-132.597	CG	name=MSTB1;Class=LTR/ERVL-MaLR	repeat
1	26611311	26611492	182	21	0.205112	0.490905	-0.285792	-150.332	CG	ENSG00000158062.16	exon	UBXN11
1	26611311	26611492	182	21	0.205112	0.490905	-0.285792	-150.332	CG	ENSG00000158062.16	intron	UBXN11
1	26611311	26611492	182	21	0.205112	0.490905	-0.285792	-150.332	CG	ENSG00000158062.16	utr3	UBXN11
1	26686848	26687107	260	41	0.496516	0.253998	0.242518	217.272	CG	1:26686516:26687281	CGI
1	26737523	26737712	190	29	0.332174	0.173555	0.158619	125.258	CG	1:26737246:26738148	CGI
1	26737523	26737712	190	29	0.332174	0.173555	0.158619	125.258	CG	ENSG00000131914.6	intron	LIN28A
1	26807341	26807577	237	17	0.647447	0.913316	-0.265869	-102.092	CG	name=L1MB7;Class=LINE/L1	repeat
1	26820795	26821109	315	23	0.644821	0.8667	-0.221879	-116.716	CG	name=HAL1;Class=LINE/L1	repeat
1	26835402	26835535	134	25	0.800567	0.930608	-0.13004	-121.983	CG	1:26835401:26835686	CGI
1	26975250	26975407	158	26	0.683641	0.892629	-0.208988	-134.32	CG	name=MLT1K;Class=LTR/ERVL-MaLR	repeat
1	26975250	26975407	158	26	0.683641	0.892629	-0.208988	-134.32	CG	1:26975249:26975492	CGI
1	27145511	27145756	246	35	0.789841	0.920448	-0.130607	-176.144	CG	1:27143740:27145597	CGI
1	27145511	27145756	246	35	0.789841	0.920448	-0.130607	-176.144	CG	name=SVA_F;Class=Other/Other	repeat
1	27145511	27145756	246	35	0.789841	0.920448	-0.130607	-176.144	CG	1:27145597:27147598	CGI_shore
1	27189648	27190424	777	92	0.561313	0.91702	-0.355707	-663.839	CG	1:27187911:27189911	CGI_shore
1	27189648	27190424	777	92	0.561313	0.91702	-0.355707	-663.839	CG	1:27189065:27191065	CGI_shore
1	27189648	27190424	777	92	0.561313	0.91702	-0.355707	-663.839	CG	ENSG00000175793.10	utr5	SFN
1	27189648	27190424	777	92	0.561313	0.91702	-0.355707	-663.839	CG	ENSG00000175793.10	exon	SFN
1	27189648	27190424	777	92	0.561313	0.91702	-0.355707	-663.839	CG	1:27189912:27190128	CGI
1	27189648	27190424	777	92	0.561313	0.91702	-0.355707	-663.839	CG	1:27190128:27192129	CGI_shore
1	27309667	27309922	256	25	0.804544	0.904968	-0.100424	-101.657	CG	ENSG00000224064.1	promoter	RP11-344H11.5
1	27309667	27309922	256	25	0.804544	0.904968	-0.100424	-101.657	CG	1:27308780:27310781	CGI_shore
1	27319048	27319134	87	20	0.196017	0.57419	-0.378172	-128.047	CG	1:27317978:27319978	CGI_shore
1	27319048	27319134	87	20	0.196017	0.57419	-0.378172	-128.047	CG	ENSG00000253368.3	promoter	TRNP1
1	27319048	27319134	87	20	0.196017	0.57419	-0.378172	-128.047	CG	1:27319047:27319674	CGI
1	27391429	27391637	209	27	0.712601	0.862779	-0.150178	-111.586	CG	name=SVA_E;Class=Other/Other	repeat
1	27391429	27391637	209	27	0.712601	0.862779	-0.150178	-111.586	CG	1:27389966:27391478	CGI
1	27391429	27391637	209	27	0.712601	0.862779	-0.150178	-111.586	CG	1:27391478:27393479	CGI_shore
1	27527822	27528037	216	40	0.790453	0.917319	-0.126866	-199.614	CG	name=HUERS-P3-int;Class=LTR/ERV1	repeat
1	27527822	27528037	216	40	0.790453	0.917319	-0.126866	-199.614	CG	1:27525883:27527883	CGI_shore
1	27527822	27528037	216	40	0.790453	0.917319	-0.126866	-199.614	CG	ENSG00000214973.3	exon	CHCHD3P3
1	27527822	27528037	216	40	0.790453	0.917319	-0.126866	-199.614	CG	1:27527884:27528085	CGI
1	27527822	27528037	216	40	0.790453	0.917319	-0.126866	-199.614	CG	ENSG00000214973.3	TSS	CHCHD3P3
1	27527822	27528037	216	40	0.790453	0.917319	-0.126866	-199.614	CG	ENSG00000214973.3	promoter	CHCHD3P3
1	27666962	27667498	537	46	0.615494	0.8665	-0.251006	-277.032	CG	ENSG00000142765.13	promoter	SYTL1
1	27666962	27667498	537	46	0.615494	0.8665	-0.251006	-277.032	CG	name=MIRb;Class=SINE/MIR	repeat
1	27676884	27677084	201	35	0.741289	0.513236	0.228053	191.048	CG	ENSG00000142765.13	exon	SYTL1
1	27676884	27677084	201	35	0.741289	0.513236	0.228053	191.048	CG	1:27675919:27678016	CGI
1	27676884	27677084	201	35	0.741289	0.513236	0.228053	191.048	CG	ENSG00000142765.13	promoter	SYTL1
1	27676884	27677084	201	35	0.741289	0.513236	0.228053	191.048	CG	ENSG00000142765.13	intron	SYTL1
1	27822861	27822991	131	15	0.616501	0.855421	-0.23892	-102.861	CG	name=AluSx;Class=SINE/Alu	repeat
1	27888612	27888836	225	27	0.577117	0.326472	0.250645	186.807	CG	ENSG00000126705.9	intron	AHDC1
1	27898273	27898462	190	22	0.738844	0.437122	0.301722	120.292	CG	ENSG00000126705.9	intron	AHDC1
1	27902114	27902265	152	46	0.215149	0.495858	-0.280709	-218.341	CG	1:27901660:27902705	CGI
1	27902114	27902265	152	46	0.215149	0.495858	-0.280709	-218.341	CG	ENSG00000126705.9	intron	AHDC1
1	28199044	28199525	482	83	0.462549	0.143768	0.318781	486.086	CG	ENSG00000130775.11	promoter	THEMIS2
1	28199044	28199525	482	83	0.462549	0.143768	0.318781	486.086	CG	1:28198925:28199526	CGI
1	28199044	28199525	482	83	0.462549	0.143768	0.318781	486.086	CG	ENSG00000130775.11	TSS	THEMIS2
1	28199044	28199525	482	83	0.462549	0.143768	0.318781	486.086	CG	ENSG00000130775.11	utr5	THEMIS2
1	28199044	28199525	482	83	0.462549	0.143768	0.318781	486.086	CG	ENSG00000130775.11	exon	THEMIS2
1	28199044	28199525	482	83	0.462549	0.143768	0.318781	486.086	CG	ENSG00000130775.11	intron	THEMIS2
1	28247818	28247982	165	23	0.691587	0.92022	-0.228633	-103.725	CG	1:28247810:28248091	CGI
1	28285698	28285917	220	36	0.550503	0.771467	-0.220965	-203.121	CG	ENSG00000158156.7	promoter	XKR8
1	28285698	28285917	220	36	0.550503	0.771467	-0.220965	-203.121	CG	ENSG00000227050.1	intron	RP11-460I13.2
1	28285698	28285917	220	36	0.550503	0.771467	-0.220965	-203.121	CG	1:28285513:28287514	CGI_shore
1	28285698	28285917	220	36	0.550503	0.771467	-0.220965	-203.121	CG	1:28285697:28286838	CGI
1	28486062	28486333	272	19	0.533054	0.837095	-0.304042	-129.364	CG	ENSG00000169403.7	intron	PTAFR
1	28654979	28655210	232	37	0.397285	0.62983	-0.232545	-240.482	CG	1:28653364:28655364	CGI_shore
1	28654979	28655210	232	37	0.397285	0.62983	-0.232545	-240.482	CG	ENSG00000130772.9	promoter	MED18
1	28654979	28655210	232	37	0.397285	0.62983	-0.232545	-240.482	CG	name=L2b;Class=LINE/L2	repeat
1	28654979	28655210	232	37	0.397285	0.62983	-0.232545	-240.482	CG	1:28653856:28655856	CGI_shore
1	28840634	28840831	198	27	0.829495	0.930747	-0.101252	-163.212	CG	ENSG00000180198.11	intron	RCC1
1	29049341	29049492	152	30	0.684436	0.894479	-0.210043	-144.066	CG	name=L1ME3A;Class=LINE/L1	repeat
1	29049341	29049492	152	30	0.684436	0.894479	-0.210043	-144.066	CG	1:29049340:29049614	CGI
1	29049341	29049492	152	30	0.684436	0.894479	-0.210043	-144.066	CG	1:29048266:29050267	CGI_shore
1	29060195	29060367	173	23	0.651446	0.855983	-0.204536	-128.157	CG	name=L2b;Class=LINE/L2	repeat
1	29178106	29178455	350	39	0.781621	0.912646	-0.131025	-155.822	CG	ENSG00000116329.6	intron	OPRD1
1	29178106	29178455	350	39	0.781621	0.912646	-0.131025	-155.822	CG	name=HAL1;Class=LINE/L1	repeat
1	29184549	29184921	373	51	0.764487	0.939322	-0.174835	-283.956	CG	1:29182645:29184645	CGI_shore
1	29184549	29184921	373	51	0.764487	0.939322	-0.174835	-283.956	CG	1:29184646:29184922	CGI
1	29184549	29184921	373	51	0.764487	0.939322	-0.174835	-283.956	CG	ENSG00000116329.6	intron	OPRD1
1	29509079	29509348	270	34	0.429608	0.655959	-0.226351	-177.356	CG	ENSG00000116350.11	promoter	SRSF4
1	29509079	29509348	270	34	0.429608	0.655959	-0.226351	-177.356	CG	1:29508808:29510809	CGI_shore
1	29509079	29509348	270	34	0.429608	0.655959	-0.226351	-177.356	CG	name=MIR;Class=SINE/MIR	repeat
1	29804885	29805311	427	57	0.365375	0.145669	0.219706	270.476	CG	1:29802961:29804961	CGI_shore
1	29804885	29805311	427	57	0.365375	0.145669	0.219706	270.476	CG	1:29804962:29805239	CGI
1	29804885	29805311	427	57	0.365375	0.145669	0.219706	270.476	CG	1:29805239:29807240	CGI_shore
1	30092573	30092842	270	39	0.730117	0.909301	-0.179184	-208.441	CG	name=L1ME1;Class=LINE/L1	repeat
1	30612195	30612451	257	35	0.608046	0.844167	-0.236121	-209.423	CG	ENSG00000233372.1	promoter	RP5-893G23.1
1	30612195	30612451	257	35	0.608046	0.844167	-0.236121	-209.423	CG	name=L1M4;Class=LINE/L1	repeat
1	30612195	30612451	257	35	0.608046	0.844167	-0.236121	-209.423	CG	name=Arthur1;Class=DNA/hAT-Tip100	repeat
1	30718248	30718521	274	22	0.512098	0.828759	-0.316661	-123.798	CG	name=L1ME3A;Class=LINE/L1	repeat
1	31304399	31304643	245	39	0.719456	0.899956	-0.1805	-213.559	CG	ENSG00000223382.3	intron	RP1-65J11.1
1	31304399	31304643	245	39	0.719456	0.899956	-0.1805	-213.559	CG	name=L2a;Class=LINE/L2	repeat
1	31304399	31304643	245	39	0.719456	0.899956	-0.1805	-213.559	CG	name=L1ME3B;Class=LINE/L1	repeat
1	31304399	31304643	245	39	0.719456	0.899956	-0.1805	-213.559	CG	1:31304381:31304605	CGI
1	31304399	31304643	245	39	0.719456	0.899956	-0.1805	-213.559	CG	1:31304605:31306606	CGI_shore
1	31525643	31525802	160	21	0.504646	0.746365	-0.24172	-105.676	CG	ENSG00000134644.11	intron	PUM1
1	31989517	31990133	617	25	0.379502	0.729542	-0.35004	-163.969	CG	ENSG00000223907.1	exon	RP11-439L8.4
1	31989517	31990133	617	25	0.379502	0.729542	-0.35004	-163.969	CG	ENSG00000223907.1	TES	RP11-439L8.4
1	32042037	32042224	188	38	0.383754	0.180069	0.203685	190.757	CG	ENSG00000142910.11	promoter	TINAGL1
1	32042037	32042224	188	38	0.383754	0.180069	0.203685	190.757	CG	ENSG00000229167.1	promoter	RP11-73M7.1
1	32042037	32042224	188	38	0.383754	0.180069	0.203685	190.757	CG	ENSG00000142910.11	TSS	TINAGL1
1	32042037	32042224	188	38	0.383754	0.180069	0.203685	190.757	CG	ENSG00000142910.11	exon	TINAGL1
1	32042037	32042224	188	38	0.383754	0.180069	0.203685	190.757	CG	ENSG00000142910.11	utr5	TINAGL1
1	32042037	32042224	188	38	0.383754	0.180069	0.203685	190.757	CG	ENSG00000142910.11	intron	TINAGL1
1	32054507	32054843	337	80	0.388246	0.155369	0.232877	453.249	CG	1:32052771:32054772	CGI_shore
1	32054507	32054843	337	80	0.388246	0.155369	0.232877	453.249	CG	1:32054341:32054843	CGI
1	32169702	32169869	168	27	0.429215	0.14735	0.281865	146.292	CG	ENSG00000084636.13	exon	COL16A1
1	32169702	32169869	168	27	0.429215	0.14735	0.281865	146.292	CG	ENSG00000084636.13	utr5	COL16A1
1	32169702	32169869	168	27	0.429215	0.14735	0.281865	146.292	CG	1:32169537:32169869	CGI
1	32169702	32169869	168	27	0.429215	0.14735	0.281865	146.292	CG	ENSG00000084636.13	promoter	COL16A1
1	32180330	32180509	180	26	0.506981	0.167054	0.339926	156.194	CG	1:32180131:32180487	CGI
1	32180330	32180509	180	26	0.506981	0.167054	0.339926	156.194	CG	1:32180487:32182488	CGI_shore
1	32317518	32317784	267	35	0.842954	0.952054	-0.1091	-155.703	CG	ENSG00000203620.2	intron	RP11-84A19.2
1	32317518	32317784	267	35	0.842954	0.952054	-0.1091	-155.703	CG	ENSG00000269967.1	exon	RP11-84A19.4
1	32317518	32317784	267	35	0.842954	0.952054	-0.1091	-155.703	CG	ENSG00000269967.1	intron	RP11-84A19.4
1	32347626	32347885	260	25	0.750387	0.924423	-0.174036	-117.526	CG	ENSG00000269967.1	intron	RP11-84A19.4
1	32404659	32405014	356	40	0.576847	0.850835	-0.273989	-280.298	CG	ENSG00000184007.13	promoter	PTP4A2
1	32404659	32405014	356	40	0.576847	0.850835	-0.273989	-280.298	CG	1:32404382:32406383	CGI_shore
1	32404659	32405014	356	40	0.576847	0.850835	-0.273989	-280.298	CG	ENSG00000184007.13	intron	PTP4A2
1	32410250	32410695	446	76	0.573221	0.177348	0.395873	913.611	CG	1:32410188:32410648	CGI
1	32410250	32410695	446	76	0.573221	0.177348	0.395873	913.611	CG	ENSG00000184007.13	exon	PTP4A2
1	32410250	32410695	446	76	0.573221	0.177348	0.395873	913.611	CG	ENSG00000184007.13	TSS	PTP4A2
1	32410250	32410695	446	76	0.573221	0.177348	0.395873	913.611	CG	ENSG00000184007.13	promoter	PTP4A2
1	32410250	32410695	446	76	0.573221	0.177348	0.395873	913.611	CG	name=MER2;Class=DNA/TcMar-Tigger	repeat
1	32410250	32410695	446	76	0.573221	0.177348	0.395873	913.611	CG	1:32410648:32412649	CGI_shore
1	32707110	32707390	281	31	0.392224	0.157091	0.235134	139.766	CG	1:32705524:32707141	CGI
1	32707110	32707390	281	31	0.392224	0.157091	0.235134	139.766	CG	ENSG00000220785.3	promoter	MTMR9LP
1	32707110	32707390	281	31	0.392224	0.157091	0.235134	139.766	CG	ENSG00000220785.3	exon	MTMR9LP
1	32707110	32707390	281	31	0.392224	0.157091	0.235134	139.766	CG	1:32707141:32709142	CGI_shore
1	32707110	32707390	281	31	0.392224	0.157091	0.235134	139.766	CG	ENSG00000220785.3	TSS	MTMR9LP
1	32716774	32716890	117	19	0.570273	0.799524	-0.229251	-159.298	CG	ENSG00000182866.12	promoter	LCK
1	32716774	32716890	117	19	0.570273	0.799524	-0.229251	-159.298	CG	ENSG00000182866.12	TSS	LCK
1	32716774	32716890	117	19	0.570273	0.799524	-0.229251	-159.298	CG	ENSG00000182866.12	exon	LCK
1	32716774	32716890	117	19	0.570273	0.799524	-0.229251	-159.298	CG	ENSG00000182866.12	utr5	LCK
1	32756885	32757294	410	16	0.223888	0.456914	-0.233025	-112.997	CG	1:32755365:32757365	CGI_shore
1	32756885	32757294	410	16	0.223888	0.456914	-0.233025	-112.997	CG	ENSG00000116478.7	promoter	HDAC1
1	32757631	32757736	106	30	0.336104	0.125119	0.210985	164.607	CG	ENSG00000116478.7	promoter	HDAC1
1	32757631	32757736	106	30	0.336104	0.125119	0.210985	164.607	CG	1:32757366:32758034	CGI
1	32757631	32757736	106	30	0.336104	0.125119	0.210985	164.607	CG	ENSG00000116478.7	TSS	HDAC1
1	32757631	32757736	106	30	0.336104	0.125119	0.210985	164.607	CG	ENSG00000116478.7	utr5	HDAC1
1	32757631	32757736	106	30	0.336104	0.125119	0.210985	164.607	CG	ENSG00000116478.7	exon	HDAC1
1	32774276	32774704	429	21	0.658658	0.904899	-0.246241	-131.284	CG	ENSG00000116478.7	intron	HDAC1
1	32774276	32774704	429	21	0.658658	0.904899	-0.246241	-131.284	CG	name=L2c;Class=LINE/L2	repeat
1	32892696	32892981	286	27	0.644183	0.274242	0.369941	163.002	CG	ENSG00000229259.1	promoter	LRRC37A12P
1	32892696	32892981	286	27	0.644183	0.274242	0.369941	163.002	CG	1:32892428:32892835	CGI
1	32892696	32892981	286	27	0.644183	0.274242	0.369941	163.002	CG	1:32892835:32894836	CGI_shore
1	32908324	32908530	207	21	0.671922	0.849445	-0.177523	-101.985	CG	name=LTR10F;Class=LTR/ERV1	repeat
1	32918145	32918444	300	35	0.630091	0.899453	-0.269362	-215.463	CG	name=MLT1J-int;Class=LTR/ERVL-MaLR	repeat
1	32930566	32930743	178	46	0.306179	0.113229	0.192949	215.174	CG	ENSG00000254553.1	promoter	RP1-27O5.3
1	32930566	32930743	178	46	0.306179	0.113229	0.192949	215.174	CG	ENSG00000273274.1	promoter	ZBTB8B
1	32930566	32930743	178	46	0.306179	0.113229	0.192949	215.174	CG	1:32930500:32931061	CGI
1	32930566	32930743	178	46	0.306179	0.113229	0.192949	215.174	CG	ENSG00000254553.1	TSS	RP1-27O5.3
1	32930566	32930743	178	46	0.306179	0.113229	0.192949	215.174	CG	ENSG00000254553.1	exon	RP1-27O5.3
1	32930566	32930743	178	46	0.306179	0.113229	0.192949	215.174	CG	ENSG00000254553.1	utr5	RP1-27O5.3
1	32930566	32930743	178	46	0.306179	0.113229	0.192949	215.174	CG	ENSG00000273274.1	TSS	ZBTB8B
1	32930566	32930743	178	46	0.306179	0.113229	0.192949	215.174	CG	ENSG00000273274.1	exon	ZBTB8B
1	32930566	32930743	178	46	0.306179	0.113229	0.192949	215.174	CG	ENSG00000273274.1	utr5	ZBTB8B
1	32930566	32930743	178	46	0.306179	0.113229	0.192949	215.174	CG	ENSG00000254553.1	intron	RP1-27O5.3
1	32930566	32930743	178	46	0.306179	0.113229	0.192949	215.174	CG	ENSG00000273274.1	intron	ZBTB8B
1	32935868	32936093	226	27	0.724611	0.90237	-0.177759	-135.934	CG	ENSG00000254553.1	intron	RP1-27O5.3
1	32935868	32936093	226	27	0.724611	0.90237	-0.177759	-135.934	CG	ENSG00000273274.1	intron	ZBTB8B
1	32937947	32938429	483	19	0.647587	0.915178	-0.267591	-116.648	CG	ENSG00000254553.1	intron	RP1-27O5.3
1	32937947	32938429	483	19	0.647587	0.915178	-0.267591	-116.648	CG	ENSG00000273274.1	intron	ZBTB8B
1	32937947	32938429	483	19	0.647587	0.915178	-0.267591	-116.648	CG	name=L2c;Class=LINE/L2	repeat
1	32983671	32983942	272	48	0.838934	0.950153	-0.111218	-240.807	CG	name=Tigger3;Class=DNA/TcMar-Tigger	repeat
1	32983671	32983942	272	48	0.838934	0.950153	-0.111218	-240.807	CG	1:32983670:32983904	CGI
1	32983671	32983942	272	48	0.838934	0.950153	-0.111218	-240.807	CG	1:32983904:32985905	CGI_shore
1	32983671	32983942	272	48	0.838934	0.950153	-0.111218	-240.807	CG	ENSG00000254553.1	intron	RP1-27O5.3
1	32986415	32986837	423	37	0.3245	0.550201	-0.225702	-257.939	CG	name=LTR41;Class=LTR/ERVL	repeat
1	32986415	32986837	423	37	0.3245	0.550201	-0.225702	-257.939	CG	ENSG00000254553.1	intron	RP1-27O5.3
1	33152917	33153267	351	23	0.664745	0.915805	-0.25106	-134.341	CG	ENSG00000162520.10	intron	SYNC
1	33168319	33168416	98	33	0.133249	0.305346	-0.172097	-140.904	CG	ENSG00000162520.10	intron	SYNC
1	33168319	33168416	98	33	0.133249	0.305346	-0.172097	-140.904	CG	1:33168019:33168865	CGI
1	33168319	33168416	98	33	0.133249	0.305346	-0.172097	-140.904	CG	ENSG00000162520.10	exon	SYNC
1	33168319	33168416	98	33	0.133249	0.305346	-0.172097	-140.904	CG	ENSG00000162520.10	utr5	SYNC
1	33168319	33168416	98	33	0.133249	0.305346	-0.172097	-140.904	CG	ENSG00000162520.10	promoter	SYNC
1	33207369	33207440	72	27	0.559414	0.23822	0.321194	142.788	CG	ENSG00000162522.6	promoter	KIAA1522
1	33207369	33207440	72	27	0.559414	0.23822	0.321194	142.788	CG	1:33207134:33207874	CGI
1	33335633	33335847	215	25	0.80894	0.636804	0.172137	105.132	CG	1:33334204:33336204	CGI_shore
1	33335633	33335847	215	25	0.80894	0.636804	0.172137	105.132	CG	ENSG00000160097.11	intron	FNDC5
1	33358590	33358689	100	23	0.400305	0.173041	0.227264	109.245	CG	1:33358469:33359449	CGI
1	33358590	33358689	100	23	0.400305	0.173041	0.227264	109.245	CG	ENSG00000121905.5	intron	HPCA
1	33358590	33358689	100	23	0.400305	0.173041	0.227264	109.245	CG	ENSG00000121905.5	promoter	HPCA
1	33358872	33359268	397	67	0.298727	0.11741	0.181317	305.344	CG	1:33358469:33359449	CGI
1	33358872	33359268	397	67	0.298727	0.11741	0.181317	305.344	CG	ENSG00000121905.5	exon	HPCA
1	33358872	33359268	397	67	0.298727	0.11741	0.181317	305.344	CG	ENSG00000121905.5	intron	HPCA
1	33358872	33359268	397	67	0.298727	0.11741	0.181317	305.344	CG	ENSG00000121905.5	promoter	HPCA
1	33407212	33407567	356	19	0.641291	0.892833	-0.251543	-117.202	CG	ENSG00000116514.12	intron	RNF19B
1	33438381	33438566	186	31	0.345579	0.162585	0.182994	154.371	CG	1:33436457:33438457	CGI_shore
1	33438381	33438566	186	31	0.345579	0.162585	0.182994	154.371	CG	ENSG00000267885.1	promoter	FKSG48
1	33438381	33438566	186	31	0.345579	0.162585	0.182994	154.371	CG	1:33438458:33441314	CGI
1	33646327	33646863	537	113	0.458355	0.167693	0.290662	706.515	CG	name=L2b;Class=LINE/L2	repeat
1	33646327	33646863	537	113	0.458355	0.167693	0.290662	706.515	CG	1:33646326:33647878	CGI
1	33646327	33646863	537	113	0.458355	0.167693	0.290662	706.515	CG	ENSG00000116525.9	exon	TRIM62
1	33646327	33646863	537	113	0.458355	0.167693	0.290662	706.515	CG	ENSG00000116525.9	intron	TRIM62
1	33772315	33773074	760	214	0.732339	0.405433	0.326906	1623.57	CG	ENSG00000225313.2	promoter	RP11-415J8.3
1	33772315	33773074	760	214	0.732339	0.405433	0.326906	1623.57	CG	1:33772146:33773104	CGI
1	33772315	33773074	760	214	0.732339	0.405433	0.326906	1623.57	CG	ENSG00000184389.8	TES	A3GALT2
1	33772315	33773074	760	214	0.732339	0.405433	0.326906	1623.57	CG	ENSG00000184389.8	utr3	A3GALT2
1	33772315	33773074	760	214	0.732339	0.405433	0.326906	1623.57	CG	ENSG00000184389.8	exon	A3GALT2
1	33772315	33773074	760	214	0.732339	0.405433	0.326906	1623.57	CG	ENSG00000225313.2	TSS	RP11-415J8.3
1	33772315	33773074	760	214	0.732339	0.405433	0.326906	1623.57	CG	ENSG00000225313.2	exon	RP11-415J8.3
1	33772315	33773074	760	214	0.732339	0.405433	0.326906	1623.57	CG	1:33772972:33774972	CGI_shore
1	33772315	33773074	760	214	0.732339	0.405433	0.326906	1623.57	CG	ENSG00000225313.2	intron	RP11-415J8.3
1	33772315	33773074	760	214	0.732339	0.405433	0.326906	1623.57	CG	ENSG00000184389.8	intron	A3GALT2
1	33923541	33923799	259	27	0.680948	0.851418	-0.17047	-137.982	CG	name=L2a;Class=LINE/L2	repeat
1	33985192	33985407	216	19	0.619199	0.853172	-0.233973	-106.307	CG	ENSG00000121904.13	exon	CSMD2
1	33985192	33985407	216	19	0.619199	0.853172	-0.233973	-106.307	CG	ENSG00000121904.13	intron	CSMD2
1	34180175	34180506	332	37	0.60376	0.808222	-0.204462	-168.256	CG	ENSG00000121904.13	exon	CSMD2
1	34180175	34180506	332	37	0.60376	0.808222	-0.204462	-168.256	CG	ENSG00000121904.13	intron	CSMD2
1	34214800	34214992	193	22	0.647513	0.840351	-0.192839	-102.607	CG	name=L1M6;Class=LINE/L1	repeat
1	34214800	34214992	193	22	0.647513	0.840351	-0.192839	-102.607	CG	ENSG00000121904.13	intron	CSMD2
1	34329990	34330194	205	16	0.471374	0.773912	-0.302538	-102.528	CG	ENSG00000176256.6	exon	HMGB4
1	34329990	34330194	205	16	0.471374	0.773912	-0.302538	-102.528	CG	ENSG00000121904.13	intron	CSMD2
1	34372742	34373024	283	28	0.617297	0.889003	-0.271706	-170.345	CG	name=L2;Class=LINE/L2	repeat
1	34372742	34373024	283	28	0.617297	0.889003	-0.271706	-170.345	CG	ENSG00000121904.13	intron	CSMD2
1	34520050	34520328	279	32	0.592134	0.824637	-0.232503	-203.031	CG	ENSG00000121904.13	intron	CSMD2
1	34542797	34542975	179	23	0.668488	0.873277	-0.204789	-114.735	CG	ENSG00000121904.13	intron	CSMD2
1	34543104	34543270	167	21	0.688754	0.880203	-0.19145	-122.862	CG	ENSG00000121904.13	intron	CSMD2
1	34547046	34547229	184	31	0.770973	0.904401	-0.133428	-135.357	CG	1:34545134:34547134	CGI_shore
1	34547046	34547229	184	31	0.770973	0.904401	-0.133428	-135.357	CG	1:34547135:34548073	CGI
1	34547046	34547229	184	31	0.770973	0.904401	-0.133428	-135.357	CG	ENSG00000121904.13	intron	CSMD2
1	34567717	34567920	204	21	0.653328	0.8655	-0.212172	-104.36	CG	name=L1ME4a;Class=LINE/L1	repeat
1	34567717	34567920	204	21	0.653328	0.8655	-0.212172	-104.36	CG	ENSG00000121904.13	intron	CSMD2
1	34568930	34569191	262	33	0.624191	0.839579	-0.215388	-165.868	CG	name=L1ME4a;Class=LINE/L1	repeat
1	34568930	34569191	262	33	0.624191	0.839579	-0.215388	-165.868	CG	name=L2c;Class=LINE/L2	repeat
1	34568930	34569191	262	33	0.624191	0.839579	-0.215388	-165.868	CG	ENSG00000121904.13	intron	CSMD2
1	34575369	34575629	261	27	0.531363	0.789326	-0.257963	-149.032	CG	name=L1PREC2;Class=LINE/L1	repeat
1	34575369	34575629	261	27	0.531363	0.789326	-0.257963	-149.032	CG	ENSG00000121904.13	intron	CSMD2
1	34630583	34630668	86	31	0.152067	0.352664	-0.200596	-154.34	CG	1:34628783:34630976	CGI
1	34630583	34630668	86	31	0.152067	0.352664	-0.200596	-154.34	CG	ENSG00000142698.10	promoter	C1orf94
1	34630583	34630668	86	31	0.152067	0.352664	-0.200596	-154.34	CG	ENSG00000121904.13	exon	CSMD2
1	34630583	34630668	86	31	0.152067	0.352664	-0.200596	-154.34	CG	ENSG00000121904.13	intron	CSMD2
1	34792969	34793195	227	28	0.647881	0.878071	-0.230191	-180.643	CG	name=AluSx;Class=SINE/Alu	repeat
1	34973082	34973394	313	47	0.67268	0.89197	-0.21929	-275.902	CG	1:34971116:34973116	CGI_shore
1	34973082	34973394	313	47	0.67268	0.89197	-0.21929	-275.902	CG	name=L2a;Class=LINE/L2	repeat
1	34973082	34973394	313	47	0.67268	0.89197	-0.21929	-275.902	CG	name=L1MA7;Class=LINE/L1	repeat
1	34973082	34973394	313	47	0.67268	0.89197	-0.21929	-275.902	CG	1:34973117:34973394	CGI
1	35226950	35227225	276	42	0.693033	0.908178	-0.215145	-220.516	CG	ENSG00000189433.5	exon	GJB4
1	35226950	35227225	276	42	0.693033	0.908178	-0.215145	-220.516	CG	ENSG00000255811.1	TES	RP1-34M23.5
1	35226950	35227225	276	42	0.693033	0.908178	-0.215145	-220.516	CG	ENSG00000255811.1	exon	RP1-34M23.5
1	35226950	35227225	276	42	0.693033	0.908178	-0.215145	-220.516	CG	1:35227028:35227276	CGI
1	35226950	35227225	276	42	0.693033	0.908178	-0.215145	-220.516	CG	1:35225027:35227027	CGI_shore
1	35226950	35227225	276	42	0.693033	0.908178	-0.215145	-220.516	CG	ENSG00000163866.8	intron	SMIM12
1	35233841	35234114	274	46	0.643347	0.883762	-0.240414	-250.07	CG	name=L2;Class=LINE/L2	repeat
1	35233841	35234114	274	46	0.643347	0.883762	-0.240414	-250.07	CG	name=L2b;Class=LINE/L2	repeat
1	35233841	35234114	274	46	0.643347	0.883762	-0.240414	-250.07	CG	name=L2a;Class=LINE/L2	repeat
1	35233841	35234114	274	46	0.643347	0.883762	-0.240414	-250.07	CG	1:35233840:35234114	CGI
1	35233841	35234114	274	46	0.643347	0.883762	-0.240414	-250.07	CG	ENSG00000255811.1	intron	RP1-34M23.5
1	35233841	35234114	274	46	0.643347	0.883762	-0.240414	-250.07	CG	ENSG00000163866.8	intron	SMIM12
1	35350879	35351371	493	94	0.498941	0.146863	0.352078	634.612	CG	ENSG00000116544.7	intron	DLGAP3
1	35350879	35351371	493	94	0.498941	0.146863	0.352078	634.612	CG	1:35350878:35351854	CGI
1	35350879	35351371	493	94	0.498941	0.146863	0.352078	634.612	CG	ENSG00000116544.7	exon	DLGAP3
1	35358492	35358775	284	47	0.800109	0.92114	-0.121031	-212.343	CG	name=L1MEf;Class=LINE/L1	repeat
1	35358492	35358775	284	47	0.800109	0.92114	-0.121031	-212.343	CG	1:35358490:35358775	CGI
1	35358492	35358775	284	47	0.800109	0.92114	-0.121031	-212.343	CG	ENSG00000116544.7	intron	DLGAP3
1	35360785	35360956	172	21	0.726263	0.916622	-0.190359	-105.183	CG	name=L1MEe;Class=LINE/L1	repeat
1	35360785	35360956	172	21	0.726263	0.916622	-0.190359	-105.183	CG	ENSG00000116544.7	intron	DLGAP3
1	35394282	35394397	116	21	0.539902	0.275829	0.264073	146.371	CG	1:35392746:35394746	CGI_shore
1	35394282	35394397	116	21	0.539902	0.275829	0.264073	146.371	CG	name=(CA)n;Class=Simple_repeat/Simple_repeat	repeat
1	35394282	35394397	116	21	0.539902	0.275829	0.264073	146.371	CG	ENSG00000116544.7	intron	DLGAP3
1	35659564	35659860	297	27	0.665852	0.889147	-0.223295	-135.632	CG	ENSG00000116560.6	promoter	SFPQ
1	35659564	35659860	297	27	0.665852	0.889147	-0.223295	-135.632	CG	1:35658811:35660812	CGI_shore
1	35659564	35659860	297	27	0.665852	0.889147	-0.223295	-135.632	CG	name=AluSx;Class=SINE/Alu	repeat
1	35659564	35659860	297	27	0.665852	0.889147	-0.223295	-135.632	CG	ENSG00000201868.1	promoter	Y_RNA
1	35718853	35719129	277	45	0.792004	0.932608	-0.140603	-216.078	CG	name=L1ME3A;Class=LINE/L1	repeat
1	35718853	35719129	277	45	0.792004	0.932608	-0.140603	-216.078	CG	name=L1MB3;Class=LINE/L1	repeat
1	35718853	35719129	277	45	0.792004	0.932608	-0.140603	-216.078	CG	1:35718851:35719129	CGI
1	35718853	35719129	277	45	0.792004	0.932608	-0.140603	-216.078	CG	1:35717069:35719070	CGI_shore
1	36039531	36039755	225	57	0.788846	0.441125	0.347721	693.565	CG	ENSG00000239636.1	intron	RP4-728D4.2
1	36039531	36039755	225	57	0.788846	0.441125	0.347721	693.565	CG	1:36038849:36040051	CGI
1	36039531	36039755	225	57	0.788846	0.441125	0.347721	693.565	CG	ENSG00000239636.1	promoter	RP4-728D4.2
1	36039531	36039755	225	57	0.788846	0.441125	0.347721	693.565	CG	ENSG00000116819.6	exon	TFAP2E
1	36042374	36042628	255	68	0.66449	0.362855	0.301634	422.485	CG	ENSG00000239636.1	intron	RP4-728D4.2
1	36042374	36042628	255	68	0.66449	0.362855	0.301634	422.485	CG	1:36040431:36042431	CGI_shore
1	36042374	36042628	255	68	0.66449	0.362855	0.301634	422.485	CG	1:36042432:36043444	CGI
1	36042374	36042628	255	68	0.66449	0.362855	0.301634	422.485	CG	ENSG00000116819.6	intron	TFAP2E
1	36043014	36043476	463	78	0.53184	0.149869	0.381971	610.665	CG	1:36042432:36043444	CGI
1	36043014	36043476	463	78	0.53184	0.149869	0.381971	610.665	CG	ENSG00000239636.1	exon	RP4-728D4.2
1	36043014	36043476	463	78	0.53184	0.149869	0.381971	610.665	CG	ENSG00000239636.1	TSS	RP4-728D4.2
1	36043014	36043476	463	78	0.53184	0.149869	0.381971	610.665	CG	ENSG00000116819.6	intron	TFAP2E
1	36043014	36043476	463	78	0.53184	0.149869	0.381971	610.665	CG	ENSG00000239636.1	promoter	RP4-728D4.2
1	36043014	36043476	463	78	0.53184	0.149869	0.381971	610.665	CG	1:36043444:36045445	CGI_shore
1	36043886	36044055	170	23	0.643843	0.486481	0.157363	119.658	CG	ENSG00000116819.6	intron	TFAP2E
1	36043886	36044055	170	23	0.643843	0.486481	0.157363	119.658	CG	ENSG00000239636.1	promoter	RP4-728D4.2
1	36043886	36044055	170	23	0.643843	0.486481	0.157363	119.658	CG	1:36043444:36045445	CGI_shore
1	36234133	36234277	145	18	0.390584	0.736924	-0.34634	-146.787	CG	ENSG00000092853.9	intron	CLSPN
1	36234133	36234277	145	18	0.390584	0.736924	-0.34634	-146.787	CG	1:36232923:36234923	CGI_shore
1	36235169	36235265	97	27	0.339289	0.134964	0.204324	120.559	CG	ENSG00000092853.9	intron	CLSPN
1	36235169	36235265	97	27	0.339289	0.134964	0.204324	120.559	CG	1:36234924:36235800	CGI
1	36549559	36549692	134	36	0.535586	0.267082	0.268503	187.628	CG	ENSG00000092850.7	promoter	TEKT2
1	36549559	36549692	134	36	0.535586	0.267082	0.268503	187.628	CG	ENSG00000232862.4	promoter	RP4-665N4.4
1	36549559	36549692	134	36	0.535586	0.267082	0.268503	187.628	CG	1:36549554:36550021	CGI
1	36549559	36549692	134	36	0.535586	0.267082	0.268503	187.628	CG	ENSG00000092850.7	TSS	TEKT2
1	36549559	36549692	134	36	0.535586	0.267082	0.268503	187.628	CG	ENSG00000092850.7	exon	TEKT2
1	36549559	36549692	134	36	0.535586	0.267082	0.268503	187.628	CG	ENSG00000092850.7	utr5	TEKT2
1	36644826	36645075	250	31	0.646565	0.867625	-0.22106	-158.847	CG	ENSG00000116871.11	exon	MAP7D1
1	36644826	36645075	250	31	0.646565	0.867625	-0.22106	-158.847	CG	ENSG00000116871.11	intron	MAP7D1
1	36644826	36645075	250	31	0.646565	0.867625	-0.22106	-158.847	CG	1:36644721:36646722	CGI_shore
1	36709213	36709404	192	27	0.790654	0.926473	-0.135819	-135.91	CG	ENSG00000231849.1	promoter	UBE2V2P4
1	36709213	36709404	192	27	0.790654	0.926473	-0.135819	-135.91	CG	ENSG00000054118.9	intron	THRAP3
1	36723473	36723736	264	25	0.565933	0.831782	-0.265849	-138.614	CG	ENSG00000054118.9	intron	THRAP3
1	36723931	36724234	304	17	0.583733	0.88684	-0.303107	-113.602	CG	ENSG00000054118.9	intron	THRAP3
1	36772461	36772568	108	39	0.26754	0.110253	0.157287	158.617	CG	ENSG00000214193.5	promoter	SH3D21
1	36772461	36772568	108	39	0.26754	0.110253	0.157287	158.617	CG	1:36771830:36773009	CGI
1	36772461	36772568	108	39	0.26754	0.110253	0.157287	158.617	CG	ENSG00000214193.5	exon	SH3D21
1	36772461	36772568	108	39	0.26754	0.110253	0.157287	158.617	CG	ENSG00000214193.5	utr5	SH3D21
1	36772461	36772568	108	39	0.26754	0.110253	0.157287	158.617	CG	ENSG00000214193.5	intron	SH3D21
1	36786980	36787206	227	40	0.783595	0.562761	0.220834	219.681	CG	1:36786500:36789402	CGI
1	36786980	36787206	227	40	0.783595	0.562761	0.220834	219.681	CG	ENSG00000214193.5	exon	SH3D21
1	36786980	36787206	227	40	0.783595	0.562761	0.220834	219.681	CG	ENSG00000214193.5	intron	SH3D21
1	36798901	36799114	214	27	0.790521	0.909308	-0.118786	-107.216	CG	name=L2a;Class=LINE/L2	repeat
1	36798901	36799114	214	27	0.790521	0.909308	-0.118786	-107.216	CG	name=HERVFH21-int;Class=LTR/ERV1	repeat
1	37337731	37337908	178	25	0.692909	0.868805	-0.175896	-108.011	CG	ENSG00000163873.5	intron	GRIK3
1	37337731	37337908	178	25	0.692909	0.868805	-0.175896	-108.011	CG	ENSG00000163873.5	exon	GRIK3
1	37375048	37375218	171	17	0.453683	0.735211	-0.281529	-101.133	CG	ENSG00000163873.5	intron	GRIK3
1	37428356	37428472	117	12	0.37643	0.719488	-0.343058	-124.154	CG	ENSG00000163873.5	intron	GRIK3
1	37476366	37476662	297	41	0.60848	0.839199	-0.230718	-221.239	CG	ENSG00000163873.5	intron	GRIK3
1	37499095	37499750	656	135	0.476793	0.160111	0.316682	803.065	CG	1:37498377:37500624	CGI
1	37499095	37499750	656	135	0.476793	0.160111	0.316682	803.065	CG	ENSG00000163873.5	exon	GRIK3
1	37499095	37499750	656	135	0.476793	0.160111	0.316682	803.065	CG	ENSG00000163873.5	utr5	GRIK3
1	37499095	37499750	656	135	0.476793	0.160111	0.316682	803.065	CG	ENSG00000163873.5	promoter	GRIK3
1	37499095	37499750	656	135	0.476793	0.160111	0.316682	803.065	CG	ENSG00000163873.5	TSS	GRIK3
1	37499095	37499750	656	135	0.476793	0.160111	0.316682	803.065	CG	ENSG00000163873.5	intron	GRIK3
1	37499994	37500338	345	93	0.581038	0.298128	0.28291	482.341	CG	1:37498377:37500624	CGI
1	37499994	37500338	345	93	0.581038	0.298128	0.28291	482.341	CG	ENSG00000163873.5	promoter	GRIK3
1	37513975	37514196	222	27	0.604827	0.790027	-0.1852	-129.457	CG	name=MIRb;Class=SINE/MIR	repeat
1	37607443	37607735	293	29	0.431776	0.682865	-0.251089	-198.517	CG	name=L2c;Class=LINE/L2	repeat
1	37762143	37762331	189	20	0.469144	0.744042	-0.274898	-116.318	CG	ENSG00000223944.1	intron	RP5-1180C18.1
1	37986260	37986508	249	23	0.628491	0.869055	-0.240564	-144.917	CG	name=L1MEg;Class=LINE/L1	repeat
1	38099713	38099875	163	34	0.372509	0.133882	0.238628	175.179	CG	ENSG00000169218.9	intron	RSPO1
1	38099713	38099875	163	34	0.372509	0.133882	0.238628	175.179	CG	1:38099677:38100864	CGI
1	38100102	38100271	170	29	0.133688	0.346756	-0.213068	-127.969	CG	ENSG00000169218.9	intron	RSPO1
1	38100102	38100271	170	29	0.133688	0.346756	-0.213068	-127.969	CG	1:38099677:38100864	CGI
1	38100102	38100271	170	29	0.133688	0.346756	-0.213068	-127.969	CG	ENSG00000169218.9	exon	RSPO1
1	38100102	38100271	170	29	0.133688	0.346756	-0.213068	-127.969	CG	ENSG00000169218.9	utr5	RSPO1
1	38200743	38201189	447	55	0.445045	0.233094	0.211951	263.842	CG	ENSG00000183317.12	intron	EPHA10
1	38200743	38201189	447	55	0.445045	0.233094	0.211951	263.842	CG	1:38198918:38200918	CGI_shore
1	38200743	38201189	447	55	0.445045	0.233094	0.211951	263.842	CG	1:38200919:38201200	CGI
1	38200743	38201189	447	55	0.445045	0.233094	0.211951	263.842	CG	ENSG00000183317.12	exon	EPHA10
1	38200743	38201189	447	55	0.445045	0.233094	0.211951	263.842	CG	ENSG00000183317.12	utr5	EPHA10
1	38219396	38219617	222	29	0.349699	0.159408	0.190291	153.057	CG	1:38218190:38220012	CGI
1	38219396	38219617	222	29	0.349699	0.159408	0.190291	153.057	CG	ENSG00000183317.12	promoter	EPHA10
1	38219396	38219617	222	29	0.349699	0.159408	0.190291	153.057	CG	ENSG00000183317.12	intron	EPHA10
1	38230022	38230189	168	35	0.329635	0.157162	0.172473	160.848	CG	ENSG00000183317.12	intron	EPHA10
1	38230022	38230189	168	35	0.329635	0.157162	0.172473	160.848	CG	1:38229838:38230888	CGI
1	38230271	38230460	190	27	0.356499	0.187979	0.16852	122.282	CG	ENSG00000183317.12	intron	EPHA10
1	38230271	38230460	190	27	0.356499	0.187979	0.16852	122.282	CG	1:38229838:38230888	CGI
1	38230574	38230795	222	41	0.338696	0.118853	0.219844	227.579	CG	ENSG00000183317.12	intron	EPHA10
1	38230574	38230795	222	41	0.338696	0.118853	0.219844	227.579	CG	1:38229838:38230888	CGI
1	38230574	38230795	222	41	0.338696	0.118853	0.219844	227.579	CG	ENSG00000183317.12	exon	EPHA10
1	38230574	38230795	222	41	0.338696	0.118853	0.219844	227.579	CG	ENSG00000183317.12	utr5	EPHA10
1	38230574	38230795	222	41	0.338696	0.118853	0.219844	227.579	CG	ENSG00000183317.12	promoter	EPHA10
1	38261182	38261252	71	26	0.49734	0.209034	0.288306	164.377	CG	ENSG00000185090.10	intron	MANEAL
1	38261182	38261252	71	26	0.49734	0.209034	0.288306	164.377	CG	1:38260427:38262428	CGI_shore
1	38261182	38261252	71	26	0.49734	0.209034	0.288306	164.377	CG	ENSG00000185090.10	exon	MANEAL
1	38261182	38261252	71	26	0.49734	0.209034	0.288306	164.377	CG	ENSG00000185090.10	utr5	MANEAL
1	38456302	38456577	276	31	0.488506	0.687877	-0.199371	-152.601	CG	ENSG00000212541.1	promoter	RNU6-510P
1	38456302	38456577	276	31	0.488506	0.687877	-0.199371	-152.601	CG	ENSG00000183431.7	promoter	SF3A3
1	38456302	38456577	276	31	0.488506	0.687877	-0.199371	-152.601	CG	ENSG00000183431.7	exon	SF3A3
1	38456302	38456577	276	31	0.488506	0.687877	-0.199371	-152.601	CG	ENSG00000183431.7	utr5	SF3A3
1	38456302	38456577	276	31	0.488506	0.687877	-0.199371	-152.601	CG	1:38455769:38457770	CGI_shore
1	38456302	38456577	276	31	0.488506	0.687877	-0.199371	-152.601	CG	1:38456156:38456400	CGI
1	38456302	38456577	276	31	0.488506	0.687877	-0.199371	-152.601	CG	1:38456400:38458401	CGI_shore
1	38461214	38461988	775	109	0.6521	0.299677	0.352423	964.471	CG	1:38459583:38461583	CGI_shore
1	38461214	38461988	775	109	0.6521	0.299677	0.352423	964.471	CG	1:38461584:38461988	CGI
1	38510880	38511055	176	45	0.352639	0.142743	0.209896	216.47	CG	ENSG00000185668.5	utr3	POU3F1
1	38510880	38511055	176	45	0.352639	0.142743	0.209896	216.47	CG	ENSG00000185668.5	exon	POU3F1
1	38510880	38511055	176	45	0.352639	0.142743	0.209896	216.47	CG	1:38510102:38513642	CGI
1	38510880	38511055	176	45	0.352639	0.142743	0.209896	216.47	CG	ENSG00000224592.1	promoter	RP5-884C9.2
1	38511590	38512209	620	191	0.58957	0.220816	0.368754	1438.26	CG	ENSG00000185668.5	exon	POU3F1
1	38511590	38512209	620	191	0.58957	0.220816	0.368754	1438.26	CG	1:38510102:38513642	CGI
1	38511590	38512209	620	191	0.58957	0.220816	0.368754	1438.26	CG	ENSG00000224592.1	promoter	RP5-884C9.2
1	38942202	38942404	203	41	0.458606	0.222788	0.235818	216.383	CG	1:38941919:38942404	CGI
1	38990560	38990687	128	16	0.656545	0.917468	-0.260924	-101.711	CG	name=L1MB8;Class=LINE/L1	repeat
1	39185285	39185470	186	31	0.754321	0.913578	-0.159258	-135.142	CG	1:39185234:39185470	CGI
1	39269885	39270107	223	65	0.330666	0.13181	0.198856	319.483	CG	1:39269729:39270251	CGI
1	39283610	39283802	193	49	0.514971	0.201427	0.313544	288.166	CG	1:39283609:39284576	CGI
1	39326907	39327045	139	25	0.805475	0.97261	-0.167135	-153.998	CG	ENSG00000116954.7	promoter	RRAGC
1	39326907	39327045	139	25	0.805475	0.97261	-0.167135	-153.998	CG	1:39325721:39327722	CGI_shore
1	39326907	39327045	139	25	0.805475	0.97261	-0.167135	-153.998	CG	name=L3;Class=LINE/CR1	repeat
1	39326907	39327045	139	25	0.805475	0.97261	-0.167135	-153.998	CG	1:39326766:39327045	CGI
1	39326907	39327045	139	25	0.805475	0.97261	-0.167135	-153.998	CG	ENSG00000228436.2	intron	RP5-864K19.4
1	39402864	39402953	90	14	0.56525	0.884891	-0.319641	-110.672	CG	ENSG00000158315.6	intron	RHBDL2
1	39658489	39658653	165	18	0.456222	0.765069	-0.308847	-127.434	CG	ENSG00000127603.19	intron	MACF1
1	39956940	39957078	139	47	0.419698	0.170737	0.248961	237.149	CG	ENSG00000183682.7	promoter	BMP8A
1	39956940	39957078	139	47	0.419698	0.170737	0.248961	237.149	CG	1:39956424:39958137	CGI
1	39957704	39958137	434	140	0.564927	0.297295	0.267632	920.238	CG	1:39956424:39958137	CGI
1	39957704	39958137	434	140	0.564927	0.297295	0.267632	920.238	CG	ENSG00000183682.7	exon	BMP8A
1	39957704	39958137	434	140	0.564927	0.297295	0.267632	920.238	CG	ENSG00000183682.7	intron	BMP8A
1	39980541	39980675	135	40	0.448978	0.170466	0.278512	200.04	CG	ENSG00000183682.7	intron	BMP8A
1	39980541	39980675	135	40	0.448978	0.170466	0.278512	200.04	CG	ENSG00000237624.1	promoter	OXCT2P1
1	39980541	39980675	135	40	0.448978	0.170466	0.278512	200.04	CG	1:39980365:39981768	CGI
1	39980541	39980675	135	40	0.448978	0.170466	0.278512	200.04	CG	ENSG00000237624.1	TSS	OXCT2P1
1	39980541	39980675	135	40	0.448978	0.170466	0.278512	200.04	CG	ENSG00000237624.1	exon	OXCT2P1
1	40092290	40092587	298	27	0.530382	0.754158	-0.223776	-150.769	CG	ENSG00000163909.6	exon	HEYL
1	40094170	40094475	306	27	0.746905	0.884286	-0.137381	-113.982	CG	ENSG00000163909.6	intron	HEYL
1	40105061	40105208	148	37	0.540305	0.3368	0.203505	162.357	CG	ENSG00000163909.6	intron	HEYL
1	40105061	40105208	148	37	0.540305	0.3368	0.203505	162.357	CG	1:40105010:40105707	CGI
1	40157618	40157833	216	31	0.560491	0.206292	0.354199	211.796	CG	ENSG00000116983.8	promoter	HPCAL4
1	40157618	40157833	216	31	0.560491	0.206292	0.354199	211.796	CG	ENSG00000084072.12	promoter	PPIE
1	40157618	40157833	216	31	0.560491	0.206292	0.354199	211.796	CG	1:40156930:40158514	CGI
1	40235982	40236445	464	76	0.614482	0.19716	0.417322	740.417	CG	ENSG00000198754.5	exon	OXCT2
1	40235982	40236445	464	76	0.614482	0.19716	0.417322	740.417	CG	1:40235767:40237190	CGI
1	40235982	40236445	464	76	0.614482	0.19716	0.417322	740.417	CG	ENSG00000116985.6	intron	BMP8B
1	40254149	40254214	66	23	0.170021	0.364362	-0.194341	-113.233	CG	ENSG00000261798.1	promoter	RP1-118J21.25
1	40254149	40254214	66	23	0.170021	0.364362	-0.194341	-113.233	CG	1:40253683:40255172	CGI
1	40254149	40254214	66	23	0.170021	0.364362	-0.194341	-113.233	CG	ENSG00000116985.6	exon	BMP8B
1	40254149	40254214	66	23	0.170021	0.364362	-0.194341	-113.233	CG	ENSG00000116985.6	utr5	BMP8B
1	40388082	40388224	143	21	0.522477	0.299774	0.222703	103.543	CG	1:40388148:40388435	CGI
1	40388082	40388224	143	21	0.522477	0.299774	0.222703	103.543	CG	1:40386147:40388147	CGI_shore
1	40421899	40422170	272	18	0.754597	0.349469	0.405128	102.709	CG	ENSG00000168389.13	intron	MFSD2A
1	40421899	40422170	272	18	0.754597	0.349469	0.405128	102.709	CG	1:40421366:40423367	CGI_shore
1	40421899	40422170	272	18	0.754597	0.349469	0.405128	102.709	CG	ENSG00000168389.13	promoter	MFSD2A
1	40463357	40463540	184	21	0.575396	0.812582	-0.237186	-104.229	CG	1:40462848:40464848	CGI_shore
1	40598417	40598650	234	33	0.603316	0.366875	0.236441	174.733	CG	ENSG00000226745.2	promoter	RP11-115D7.3
1	40598417	40598650	234	33	0.603316	0.366875	0.236441	174.733	CG	1:40596507:40598507	CGI_shore
1	40598417	40598650	234	33	0.603316	0.366875	0.236441	174.733	CG	ENSG00000226745.2	TSS	RP11-115D7.3
1	40598417	40598650	234	33	0.603316	0.366875	0.236441	174.733	CG	ENSG00000226745.2	exon	RP11-115D7.3
1	40598417	40598650	234	33	0.603316	0.366875	0.236441	174.733	CG	1:40598508:40599209	CGI
1	40598417	40598650	234	33	0.603316	0.366875	0.236441	174.733	CG	1:40597601:40599602	CGI_shore
1	40854529	40854736	208	31	0.716449	0.884777	-0.168327	-179.023	CG	1:40854528:40854740	CGI
1	40854529	40854736	208	31	0.716449	0.884777	-0.168327	-179.023	CG	ENSG00000084070.7	intron	SMAP2
1	41249839	41250107	269	77	0.583584	0.272452	0.311131	644.691	CG	1:41249090:41250161	CGI
1	41249839	41250107	269	77	0.583584	0.272452	0.311131	644.691	CG	ENSG00000117013.10	exon	KCNQ4
1	41249839	41250107	269	77	0.583584	0.272452	0.311131	644.691	CG	ENSG00000117013.10	intron	KCNQ4
1	41283878	41284591	714	132	0.658076	0.306487	0.351589	1062.16	CG	ENSG00000117013.10	promoter	KCNQ4
1	41283878	41284591	714	132	0.658076	0.306487	0.351589	1062.16	CG	1:41282846:41284846	CGI_shore
1	41283878	41284591	714	132	0.658076	0.306487	0.351589	1062.16	CG	ENSG00000117013.10	exon	KCNQ4
1	41283878	41284591	714	132	0.658076	0.306487	0.351589	1062.16	CG	1:41283840:41284591	CGI
1	41283878	41284591	714	132	0.658076	0.306487	0.351589	1062.16	CG	ENSG00000117013.10	intron	KCNQ4
1	41329061	41329210	150	28	0.744815	0.907942	-0.163128	-144.382	CG	ENSG00000229528.1	promoter	RP5-1066H13.4
1	41329061	41329210	150	28	0.744815	0.907942	-0.163128	-144.382	CG	ENSG00000179862.5	promoter	CITED4
1	41329061	41329210	150	28	0.744815	0.907942	-0.163128	-144.382	CG	1:41328285:41330286	CGI_shore
1	41329061	41329210	150	28	0.744815	0.907942	-0.163128	-144.382	CG	1:41328934:41329210	CGI
1	41349864	41350216	353	85	0.54683	0.290802	0.256028	502.152	CG	1:41349665:41350293	CGI
1	41700336	41700442	107	14	0.459598	0.831147	-0.371549	-113.504	CG	ENSG00000010803.12	intron	SCMH1
1	41832359	41832479	121	27	0.291457	0.108928	0.182529	124.34	CG	1:41831976:41832542	CGI
1	41832359	41832479	121	27	0.291457	0.108928	0.182529	124.34	CG	ENSG00000204060.4	intron	FOXO6
1	41990117	41990550	434	23	0.738556	0.928951	-0.190395	-109.62	CG	ENSG00000127124.9	intron	HIVEP3
1	41990117	41990550	434	23	0.738556	0.928951	-0.190395	-109.62	CG	ENSG00000127124.9	exon	HIVEP3
1	42193163	42193408	246	27	0.351769	0.61995	-0.268181	-173.141	CG	ENSG00000127124.9	intron	HIVEP3
1	42204595	42204911	317	32	0.223221	0.449755	-0.226534	-174.919	CG	ENSG00000127124.9	intron	HIVEP3
1	42272647	42272898	252	16	0.470713	0.866429	-0.395716	-118.379	CG	ENSG00000127124.9	intron	HIVEP3
1	42428839	42428977	139	21	0.698793	0.918073	-0.21928	-100.816	CG	name=MER20;Class=DNA/hAT-Charlie	repeat
1	42428839	42428977	139	21	0.698793	0.918073	-0.21928	-100.816	CG	ENSG00000127124.9	intron	HIVEP3
1	42452256	42452410	155	21	0.777149	0.953107	-0.175959	-106.09	CG	ENSG00000127124.9	intron	HIVEP3
1	42523894	42524175	282	23	0.721225	0.910116	-0.188891	-107.435	CG	name=L1ME3C;Class=LINE/L1	repeat
1	42846802	42847027	226	41	0.37395	0.136853	0.237097	225.807	CG	1:42845222:42847223	CGI_shore
1	42846802	42847027	226	41	0.37395	0.136853	0.237097	225.807	CG	1:42845978:42846988	CGI
1	42846802	42847027	226	41	0.37395	0.136853	0.237097	225.807	CG	1:42846988:42848989	CGI_shore
1	42846802	42847027	226	41	0.37395	0.136853	0.237097	225.807	CG	ENSG00000177181.10	intron	RIMKLA
1	43074095	43074375	281	51	0.777819	0.933155	-0.155336	-229.562	CG	1:43074137:43074375	CGI
1	43074095	43074375	281	51	0.777819	0.933155	-0.155336	-229.562	CG	ENSG00000186409.10	intron	CCDC30
1	43074095	43074375	281	51	0.777819	0.933155	-0.155336	-229.562	CG	name=ERVL-E-int;Class=LTR/ERVL	repeat
1	43074095	43074375	281	51	0.777819	0.933155	-0.155336	-229.562	CG	name=Tigger2;Class=DNA/TcMar-Tigger	repeat
1	43074095	43074375	281	51	0.777819	0.933155	-0.155336	-229.562	CG	1:43072136:43074136	CGI_shore
1	43079782	43080079	298	34	0.728289	0.935035	-0.206746	-179.315	CG	1:43079221:43081222	CGI_shore
1	43079782	43080079	298	34	0.728289	0.935035	-0.206746	-179.315	CG	name=L1ME2;Class=LINE/L1	repeat
1	43079782	43080079	298	34	0.728289	0.935035	-0.206746	-179.315	CG	ENSG00000186409.10	intron	CCDC30
1	43250680	43251224	545	89	0.63128	0.288185	0.343096	749.489	CG	1:43248761:43250761	CGI_shore
1	43250680	43251224	545	89	0.63128	0.288185	0.343096	749.489	CG	1:43250762:43251082	CGI
1	43250680	43251224	545	89	0.63128	0.288185	0.343096	749.489	CG	1:43250991:43252991	CGI_shore
1	43250680	43251224	545	89	0.63128	0.288185	0.343096	749.489	CG	1:43251082:43253083	CGI_shore
1	43250680	43251224	545	89	0.63128	0.288185	0.343096	749.489	CG	ENSG00000164008.9	intron	C1orf50
1	43253099	43253273	175	29	0.796808	0.917682	-0.120874	-129.88	CG	name=MIRc;Class=SINE/MIR	repeat
1	43253099	43253273	175	29	0.796808	0.917682	-0.120874	-129.88	CG	1:43252992:43253273	CGI
1	43253099	43253273	175	29	0.796808	0.917682	-0.120874	-129.88	CG	ENSG00000164008.9	intron	C1orf50
1	43264444	43264636	193	27	0.820468	0.940818	-0.120349	-122.827	CG	1:43262474:43264474	CGI_shore
1	43264444	43264636	193	27	0.820468	0.940818	-0.120349	-122.827	CG	1:43264475:43264711	CGI
1	43329697	43329873	177	23	0.727031	0.905904	-0.178873	-107.472	CG	name=L1M2;Class=LINE/L1	repeat
1	43422920	43423094	175	22	0.596233	0.820672	-0.22444	-121.541	CG	ENSG00000117394.15	intron	SLC2A1
1	43422920	43423094	175	22	0.596233	0.820672	-0.22444	-121.541	CG	1:43421466:43423466	CGI_shore
1	43422920	43423094	175	22	0.596233	0.820672	-0.22444	-121.541	CG	ENSG00000227533.1	promoter	SLC2A1-AS1
1	43472622	43472773	152	23	0.686805	0.87704	-0.190235	-100.868	CG	1:43472535:43473552	CGI
1	43495931	43496142	212	25	0.703048	0.902609	-0.199561	-126.556	CG	name=L1ME4a;Class=LINE/L1	repeat
1	43526679	43526949	271	29	0.712353	0.890046	-0.177692	-133.933	CG	name=L2c;Class=LINE/L2	repeat
1	43533892	43534063	172	46	0.364372	0.15562	0.208752	235.092	CG	1:43533890:43534379	CGI
1	43534166	43534305	140	20	0.487334	0.21096	0.276374	107.673	CG	1:43533890:43534379	CGI
1	43550073	43550228	156	20	0.69979	0.892931	-0.193141	-103.374	CG	name=MER101-int;Class=LTR/ERV1	repeat
1	43613628	43613839	212	28	0.272434	0.08633	0.186104	146.059	CG	1:43613408:43613842	CGI
1	43613628	43613839	212	28	0.272434	0.08633	0.186104	146.059	CG	ENSG00000186973.6	exon	FAM183A
1	43613628	43613839	212	28	0.272434	0.08633	0.186104	146.059	CG	ENSG00000186973.6	intron	FAM183A
1	43713565	43714135	571	27	0.694673	0.437535	0.257138	146.8	CG	ENSG00000117395.6	intron	EBNA1BP2
1	43713565	43714135	571	27	0.694673	0.437535	0.257138	146.8	CG	ENSG00000243710.3	intron	WDR65
1	43713565	43714135	571	27	0.694673	0.437535	0.257138	146.8	CG	name=HAL1;Class=LINE/L1	repeat
1	43713565	43714135	571	27	0.694673	0.437535	0.257138	146.8	CG	name=LOR1-int;Class=LTR/ERV1	repeat
1	43814702	43814788	87	27	0.289412	0.503331	-0.21392	-123.362	CG	name=L2c;Class=LINE/L2	repeat
1	43814702	43814788	87	27	0.289412	0.503331	-0.21392	-123.362	CG	1:43814305:43815277	CGI
1	43814702	43814788	87	27	0.289412	0.503331	-0.21392	-123.362	CG	ENSG00000117400.10	intron	MPL
1	43831959	43832114	156	14	0.440126	0.706512	-0.266386	-108.604	CG	1:43830813:43832813	CGI_shore
1	43831959	43832114	156	14	0.440126	0.706512	-0.266386	-108.604	CG	ENSG00000066322.8	promoter	ELOVL1
1	43831959	43832114	156	14	0.440126	0.706512	-0.266386	-108.604	CG	ENSG00000066322.8	intron	ELOVL1
1	43831959	43832114	156	14	0.440126	0.706512	-0.266386	-108.604	CG	1:43831515:43833515	CGI_shore
1	43831959	43832114	156	14	0.440126	0.706512	-0.266386	-108.604	CG	ENSG00000066322.8	exon	ELOVL1
1	43967928	43968172	245	39	0.742928	0.925809	-0.182881	-166.042	CG	1:43967078:43968070	CGI
1	43967928	43968172	245	39	0.742928	0.925809	-0.182881	-166.042	CG	1:43968070:43970071	CGI_shore
1	44015888	44016106	219	33	0.411653	0.141161	0.270492	213.129	CG	ENSG00000142949.12	intron	PTPRF
1	44031436	44031600	165	45	0.591748	0.782652	-0.190903	-213.73	CG	1:44031286:44031862	CGI
1	44031436	44031600	165	45	0.591748	0.782652	-0.190903	-213.73	CG	ENSG00000142949.12	intron	PTPRF
1	44031674	44031886	213	45	0.457516	0.744756	-0.287239	-314.967	CG	1:44031286:44031862	CGI
1	44031674	44031886	213	45	0.457516	0.744756	-0.287239	-314.967	CG	1:44031862:44033863	CGI_shore
1	44031674	44031886	213	45	0.457516	0.744756	-0.287239	-314.967	CG	ENSG00000142949.12	intron	PTPRF
1	44173175	44173409	235	74	0.44676	0.137544	0.309216	399.828	CG	ENSG00000126091.15	promoter	ST3GAL3
1	44173175	44173409	235	74	0.44676	0.137544	0.309216	399.828	CG	1:44172668:44173763	CGI
1	44173175	44173409	235	74	0.44676	0.137544	0.309216	399.828	CG	ENSG00000236200.1	promoter	KDM4A-AS1
1	44173175	44173409	235	74	0.44676	0.137544	0.309216	399.828	CG	ENSG00000126091.15	exon	ST3GAL3
1	44173175	44173409	235	74	0.44676	0.137544	0.309216	399.828	CG	ENSG00000126091.15	utr5	ST3GAL3
1	44173175	44173409	235	74	0.44676	0.137544	0.309216	399.828	CG	ENSG00000126091.15	intron	ST3GAL3
1	44173175	44173409	235	74	0.44676	0.137544	0.309216	399.828	CG	ENSG00000236200.1	intron	KDM4A-AS1
1	44411072	44411344	273	31	0.805001	0.898792	-0.0937907	-133.726	CG	1:44410072:44412072	CGI_shore
1	44411072	44411344	273	31	0.805001	0.898792	-0.0937907	-133.726	CG	ENSG00000237950.1	intron	RP11-7O11.3
1	44411072	44411344	273	31	0.805001	0.898792	-0.0937907	-133.726	CG	ENSG00000117408.6	promoter	IPO13
1	44411072	44411344	273	31	0.805001	0.898792	-0.0937907	-133.726	CG	name=L2c;Class=LINE/L2	repeat
1	44530687	44530833	147	21	0.755268	0.928663	-0.173394	-129.075	CG	ENSG00000230615.2	intron	RP5-1198O20.4
1	44545834	44546229	396	29	0.721592	0.91958	-0.197987	-135.812	CG	name=L1M5;Class=LINE/L1	repeat
1	44545834	44546229	396	29	0.721592	0.91958	-0.197987	-135.812	CG	ENSG00000230615.2	intron	RP5-1198O20.4
1	44569551	44569788	238	29	0.716801	0.910626	-0.193825	-136.784	CG	ENSG00000271647.1	exon	KRT8P47
1	44569551	44569788	238	29	0.716801	0.910626	-0.193825	-136.784	CG	ENSG00000230615.2	exon	RP5-1198O20.4
1	44569551	44569788	238	29	0.716801	0.910626	-0.193825	-136.784	CG	1:44569399:44571400	CGI_shore
1	44631412	44631635	224	33	0.742344	0.916663	-0.174319	-156.494	CG	1:44631398:44631636	CGI
1	44631412	44631635	224	33	0.742344	0.916663	-0.174319	-156.494	CG	name=L1MC4;Class=LINE/L1	repeat
1	44872845	44872997	153	25	0.262756	0.117394	0.145362	103.938	CG	1:44871019:44874047	CGI
1	44872845	44872997	153	25	0.262756	0.117394	0.145362	103.938	CG	ENSG00000187147.13	promoter	RNF220
1	44872845	44872997	153	25	0.262756	0.117394	0.145362	103.938	CG	ENSG00000187147.13	intron	RNF220
1	44873116	44873429	314	93	0.406284	0.1547	0.251584	442.584	CG	1:44871019:44874047	CGI
1	44873116	44873429	314	93	0.406284	0.1547	0.251584	442.584	CG	ENSG00000187147.13	promoter	RNF220
1	44873116	44873429	314	93	0.406284	0.1547	0.251584	442.584	CG	ENSG00000187147.13	intron	RNF220
1	44883520	44883902	383	93	0.420676	0.166024	0.254652	514.222	CG	ENSG00000187147.13	intron	RNF220
1	44883520	44883902	383	93	0.420676	0.166024	0.254652	514.222	CG	1:44883136:44884272	CGI
1	45018303	45018536	234	35	0.66631	0.851545	-0.185235	-207.094	CG	name=L2c;Class=LINE/L2	repeat
1	45018303	45018536	234	35	0.66631	0.851545	-0.185235	-207.094	CG	1:45018302:45018537	CGI
1	45018303	45018536	234	35	0.66631	0.851545	-0.185235	-207.094	CG	ENSG00000187147.13	intron	RNF220
1	45146661	45146868	208	21	0.846453	0.945809	-0.0993563	-105.109	CG	ENSG00000198520.6	intron	C1orf228
1	45146661	45146868	208	21	0.846453	0.945809	-0.0993563	-105.109	CG	name=L2b;Class=LINE/L2	repeat
1	45146661	45146868	208	21	0.846453	0.945809	-0.0993563	-105.109	CG	name=L2c;Class=LINE/L2	repeat
1	45197275	45197420	146	23	0.402061	0.613927	-0.211866	-109.632	CG	ENSG00000200169.1	promoter	RNU5D-1
1	45242274	45242615	342	36	0.351582	0.689873	-0.338291	-254.699	CG	ENSG00000142937.7	promoter	RPS8
1	45242274	45242615	342	36	0.351582	0.689873	-0.338291	-254.699	CG	ENSG00000225721.1	promoter	RP11-269F19.2
1	45242274	45242615	342	36	0.351582	0.689873	-0.338291	-254.699	CG	ENSG00000202031.1	promoter	SNORD38A
1	45242274	45242615	342	36	0.351582	0.689873	-0.338291	-254.699	CG	ENSG00000142937.7	intron	RPS8
1	45242274	45242615	342	36	0.351582	0.689873	-0.338291	-254.699	CG	1:45241900:45243901	CGI_shore
1	45242274	45242615	342	36	0.351582	0.689873	-0.338291	-254.699	CG	ENSG00000207421.1	promoter	SNORD38B
1	45242274	45242615	342	36	0.351582	0.689873	-0.338291	-254.699	CG	ENSG00000142937.7	exon	RPS8
1	45251766	45251942	177	19	0.533514	0.192438	0.341076	104.528	CG	1:45249961:45251961	CGI_shore
1	45251766	45251942	177	19	0.533514	0.192438	0.341076	104.528	CG	1:45250352:45252353	CGI_shore
1	45251766	45251942	177	19	0.533514	0.192438	0.341076	104.528	CG	ENSG00000142959.4	exon	BEST4
1	45251766	45251942	177	19	0.533514	0.192438	0.341076	104.528	CG	ENSG00000142959.4	intron	BEST4
1	45274167	45274307	141	17	0.482522	0.134004	0.348519	128.7	CG	ENSG00000222009.4	promoter	BTBD19
1	45274167	45274307	141	17	0.482522	0.134004	0.348519	128.7	CG	1:45272318:45274319	CGI_shore
1	45274167	45274307	141	17	0.482522	0.134004	0.348519	128.7	CG	ENSG00000188396.2	promoter	TCTEX1D4
1	45274167	45274307	141	17	0.482522	0.134004	0.348519	128.7	CG	ENSG00000222009.4	utr5	BTBD19
1	45274167	45274307	141	17	0.482522	0.134004	0.348519	128.7	CG	ENSG00000222009.4	exon	BTBD19
1	45292235	45292437	203	21	0.405269	0.659784	-0.254515	-122.055	CG	ENSG00000117425.9	exon	PTCH2
1	45547106	45547227	122	25	0.833286	0.942104	-0.108819	-109.954	CG	ENSG00000162415.6	intron	ZSWIM5
1	45645636	45646098	463	41	0.567319	0.890849	-0.32353	-274.35	CG	name=L1MB8;Class=LINE/L1	repeat
1	45645636	45646098	463	41	0.567319	0.890849	-0.32353	-274.35	CG	name=MLT1D;Class=LTR/ERVL-MaLR	repeat
1	45645636	45646098	463	41	0.567319	0.890849	-0.32353	-274.35	CG	name=L1PA3;Class=LINE/L1	repeat
1	45645636	45646098	463	41	0.567319	0.890849	-0.32353	-274.35	CG	1:45645808:45647808	CGI_shore
1	45645636	45646098	463	41	0.567319	0.890849	-0.32353	-274.35	CG	ENSG00000162415.6	intron	ZSWIM5
1	45792679	45793252	574	132	0.525176	0.253618	0.271557	806.138	CG	ENSG00000186603.4	utr5	HPDL
1	45792679	45793252	574	132	0.525176	0.253618	0.271557	806.138	CG	1:45792419:45793301	CGI
1	45792679	45793252	574	132	0.525176	0.253618	0.271557	806.138	CG	ENSG00000186603.4	exon	HPDL
1	46048592	46048860	269	27	0.595552	0.853772	-0.25822	-155.748	CG	ENSG00000132780.12	promoter	NASP
1	46048592	46048860	269	27	0.595552	0.853772	-0.25822	-155.748	CG	1:46047589:46049589	CGI_shore
1	46056032	46056201	170	19	0.545596	0.271969	0.273627	123.639	CG	ENSG00000132780.12	intron	NASP
1	46598705	46598851	147	31	0.128456	0.0295941	0.0988616	144.656	CG	1:46598126:46599129	CGI
1	46598705	46598851	147	31	0.128456	0.0295941	0.0988616	144.656	CG	ENSG00000227857.2	promoter	RP4-533D7.5
1	46598705	46598851	147	31	0.128456	0.0295941	0.0988616	144.656	CG	ENSG00000117461.10	promoter	PIK3R3
1	46598705	46598851	147	31	0.128456	0.0295941	0.0988616	144.656	CG	ENSG00000117461.10	exon	PIK3R3
1	46598705	46598851	147	31	0.128456	0.0295941	0.0988616	144.656	CG	ENSG00000117461.10	utr5	PIK3R3
1	46598705	46598851	147	31	0.128456	0.0295941	0.0988616	144.656	CG	ENSG00000117461.10	intron	PIK3R3
1	46598916	46599075	160	29	0.204169	0.0295778	0.174592	116.995	CG	1:46598126:46599129	CGI
1	46598916	46599075	160	29	0.204169	0.0295778	0.174592	116.995	CG	ENSG00000227857.2	promoter	RP4-533D7.5
1	46598916	46599075	160	29	0.204169	0.0295778	0.174592	116.995	CG	ENSG00000117461.10	promoter	PIK3R3
1	46598916	46599075	160	29	0.204169	0.0295778	0.174592	116.995	CG	ENSG00000117461.10	intron	PIK3R3
1	46632581	46632998	418	64	0.570543	0.208925	0.361618	615.704	CG	1:46630688:46632688	CGI_shore
1	46632581	46632998	418	64	0.570543	0.208925	0.361618	615.704	CG	1:46631742:46633743	CGI_shore
1	46632581	46632998	418	64	0.570543	0.208925	0.361618	615.704	CG	1:46632689:46632932	CGI
1	46632581	46632998	418	64	0.570543	0.208925	0.361618	615.704	CG	1:46632932:46634933	CGI_shore
1	46632581	46632998	418	64	0.570543	0.208925	0.361618	615.704	CG	ENSG00000117461.10	intron	PIK3R3
1	46770707	46770954	248	30	0.555602	0.848446	-0.292844	-207.978	CG	ENSG00000132128.12	promoter	LRRC41
1	46770707	46770954	248	30	0.555602	0.848446	-0.292844	-207.978	CG	1:46769036:46771037	CGI_shore
1	46770707	46770954	248	30	0.555602	0.848446	-0.292844	-207.978	CG	1:46769102:46771102	CGI_shore
1	46770707	46770954	248	30	0.555602	0.848446	-0.292844	-207.978	CG	ENSG00000173660.7	intron	UQCRH
1	46770707	46770954	248	30	0.555602	0.848446	-0.292844	-207.978	CG	1:46770353:46772354	CGI_shore
1	46771105	46771198	94	21	0.755653	0.915925	-0.160273	-116.328	CG	ENSG00000132128.12	promoter	LRRC41
1	46771105	46771198	94	21	0.755653	0.915925	-0.160273	-116.328	CG	ENSG00000173660.7	intron	UQCRH
1	46771105	46771198	94	21	0.755653	0.915925	-0.160273	-116.328	CG	1:46770353:46772354	CGI_shore
1	46771105	46771198	94	21	0.755653	0.915925	-0.160273	-116.328	CG	1:46771103:46771418	CGI
1	46913787	46914343	557	136	0.443572	0.181217	0.262355	949.114	CG	ENSG00000224863.1	intron	RP5-1109J22.2
1	46913787	46914343	557	136	0.443572	0.181217	0.262355	949.114	CG	1:46913786:46914343	CGI
1	46921732	46921889	158	33	0.781575	0.920205	-0.13863	-158.655	CG	ENSG00000225667.1	intron	LINC00505
1	46932594	46932843	250	50	0.483695	0.209299	0.274395	315.171	CG	1:46932048:46932892	CGI
1	46932594	46932843	250	50	0.483695	0.209299	0.274395	315.171	CG	ENSG00000225667.1	intron	LINC00505
1	46951090	46951292	203	27	0.536081	0.262142	0.273939	181.703	CG	1:46949167:46951167	CGI_shore
1	46951090	46951292	203	27	0.536081	0.262142	0.273939	181.703	CG	1:46951168:46951792	CGI
1	47009858	47010131	274	47	0.342175	0.161028	0.181147	215.693	CG	1:47009575:47010132	CGI
1	47009858	47010131	274	47	0.342175	0.161028	0.181147	215.693	CG	ENSG00000269956.1	intron	MKNK1-AS1
1	47239609	47239783	175	33	0.789592	0.921366	-0.131774	-162.551	CG	name=MER4-int;Class=LTR/ERV1	repeat
1	47239609	47239783	175	33	0.789592	0.921366	-0.131774	-162.551	CG	1:47239608:47239889	CGI
1	47239609	47239783	175	33	0.789592	0.921366	-0.131774	-162.551	CG	ENSG00000142973.8	intron	CYP4B1
1	47311930	47312251	322	25	0.459891	0.79991	-0.340019	-143.316	CG	ENSG00000154198.10	intron	CYP4Z2P
1	47311930	47312251	322	25	0.459891	0.79991	-0.340019	-143.316	CG	name=L1PA5;Class=LINE/L1	repeat
1	47489359	47489522	164	40	0.421013	0.165687	0.255326	211.21	CG	1:47489226:47489633	CGI
1	47489359	47489522	164	40	0.421013	0.165687	0.255326	211.21	CG	ENSG00000186377.6	utr5	CYP4X1
1	47489359	47489522	164	40	0.421013	0.165687	0.255326	211.21	CG	ENSG00000186377.6	exon	CYP4X1
1	47489359	47489522	164	40	0.421013	0.165687	0.255326	211.21	CG	ENSG00000186377.6	intron	CYP4X1
1	47695228	47695498	271	30	0.550656	0.20201	0.348645	228.389	CG	1:47694503:47696503	CGI_shore
1	47695228	47695498	271	30	0.550656	0.20201	0.348645	228.389	CG	ENSG00000162367.7	exon	TAL1
1	47695228	47695498	271	30	0.550656	0.20201	0.348645	228.389	CG	ENSG00000162367.7	utr5	TAL1
1	47695228	47695498	271	30	0.550656	0.20201	0.348645	228.389	CG	ENSG00000162367.7	intron	TAL1
1	47695228	47695498	271	30	0.550656	0.20201	0.348645	228.389	CG	ENSG00000162367.7	promoter	TAL1
1	47695228	47695498	271	30	0.550656	0.20201	0.348645	228.389	CG	ENSG00000226252.1	exon	RP1-18D14.7
1	47695996	47696261	266	26	0.387202	0.165279	0.221922	131.587	CG	1:47694503:47696503	CGI_shore
1	47695996	47696261	266	26	0.387202	0.165279	0.221922	131.587	CG	ENSG00000162367.7	intron	TAL1
1	47695996	47696261	266	26	0.387202	0.165279	0.221922	131.587	CG	ENSG00000162367.7	promoter	TAL1
1	47695996	47696261	266	26	0.387202	0.165279	0.221922	131.587	CG	ENSG00000226252.1	exon	RP1-18D14.7
1	47696424	47696643	220	33	0.528491	0.236707	0.291784	240.635	CG	1:47694503:47696503	CGI_shore
1	47696424	47696643	220	33	0.528491	0.236707	0.291784	240.635	CG	ENSG00000162367.7	intron	TAL1
1	47696424	47696643	220	33	0.528491	0.236707	0.291784	240.635	CG	ENSG00000162367.7	promoter	TAL1
1	47696424	47696643	220	33	0.528491	0.236707	0.291784	240.635	CG	1:47696504:47698197	CGI
1	47697929	47698306	378	70	0.555103	0.228531	0.326572	521.727	CG	1:47696504:47698197	CGI
1	47697929	47698306	378	70	0.555103	0.228531	0.326572	521.727	CG	ENSG00000162367.7	promoter	TAL1
1	47697929	47698306	378	70	0.555103	0.228531	0.326572	521.727	CG	1:47698197:47700198	CGI_shore
1	47881801	47882093	293	69	0.502864	0.273125	0.229739	422.429	CG	1:47879895:47881895	CGI_shore
1	47881801	47882093	293	69	0.502864	0.273125	0.229739	422.429	CG	ENSG00000186790.4	utr5	FOXE3
1	47881801	47882093	293	69	0.502864	0.273125	0.229739	422.429	CG	ENSG00000186790.4	exon	FOXE3
1	47881801	47882093	293	69	0.502864	0.273125	0.229739	422.429	CG	1:47881896:47883065	CGI
1	47882471	47882996	526	161	0.516505	0.259111	0.257394	1001.09	CG	ENSG00000186790.4	exon	FOXE3
1	47882471	47882996	526	161	0.516505	0.259111	0.257394	1001.09	CG	1:47881896:47883065	CGI
1	47882471	47882996	526	161	0.516505	0.259111	0.257394	1001.09	CG	ENSG00000186790.4	utr3	FOXE3
1	47904333	47904913	581	160	0.553529	0.272	0.281529	1093.07	CG	ENSG00000186564.5	exon	FOXD2
1	47904333	47904913	581	160	0.553529	0.272	0.281529	1093.07	CG	1:47902793:47905518	CGI
1	47909096	47911103	2008	276	0.616615	0.20656	0.410055	3357.34	CG	1:47907711:47909711	CGI_shore
1	47909096	47911103	2008	276	0.616615	0.20656	0.410055	3357.34	CG	1:47909712:47911020	CGI
1	47909096	47911103	2008	276	0.616615	0.20656	0.410055	3357.34	CG	1:47911020:47913021	CGI_shore
1	47911775	47912080	306	32	0.644113	0.321608	0.322505	206.015	CG	1:47911020:47913021	CGI_shore
1	47944667	47944811	145	20	0.714617	0.896082	-0.181465	-103.159	CG	name=L2a;Class=LINE/L2	repeat
1	47998873	47999240	368	61	0.543952	0.186953	0.356998	589.304	CG	1:47996898:47998898	CGI_shore
1	47998873	47999240	368	61	0.543952	0.186953	0.356998	589.304	CG	1:47998899:47999517	CGI
1	48052463	48052593	131	22	0.770678	0.942425	-0.171747	-111.814	CG	name=L1MC5;Class=LINE/L1	repeat
1	48058718	48058954	237	47	0.514584	0.256504	0.25808	324.022	CG	1:48056792:48058792	CGI_shore
1	48058718	48058954	237	47	0.514584	0.256504	0.25808	324.022	CG	1:48058793:48059230	CGI
1	48080045	48080243	199	31	0.779038	0.895707	-0.116669	-130.553	CG	1:48080044:48080318	CGI
1	48174496	48174683	188	33	0.362932	0.184909	0.178023	132.67	CG	1:48174494:48176519	CGI
1	48398744	48399063	320	19	0.489683	0.762873	-0.27319	-103.478	CG	ENSG00000269113.3	intron	TRABD2B
1	48459084	48459237	154	14	0.873953	0.556973	0.31698	120.951	CG	1:48457811:48459811	CGI_shore
1	48459084	48459237	154	14	0.873953	0.556973	0.31698	120.951	CG	ENSG00000269113.3	intron	TRABD2B
1	48461965	48462354	390	45	0.267919	0.081465	0.186454	267.875	CG	1:48460061:48462062	CGI_shore
1	48461965	48462354	390	45	0.267919	0.081465	0.186454	267.875	CG	1:48460130:48462130	CGI_shore
1	48461965	48462354	390	45	0.267919	0.081465	0.186454	267.875	CG	ENSG00000269113.3	intron	TRABD2B
1	48461965	48462354	390	45	0.267919	0.081465	0.186454	267.875	CG	1:48462131:48463601	CGI
1	48462691	48462862	172	44	0.130317	0.453603	-0.323286	-236.171	CG	1:48462131:48463601	CGI
1	48462691	48462862	172	44	0.130317	0.453603	-0.323286	-236.171	CG	ENSG00000269113.3	promoter	TRABD2B
1	48598270	48598527	258	35	0.702232	0.90851	-0.206278	-166.984	CG	1:48598269:48598528	CGI
1	48598270	48598527	258	35	0.702232	0.90851	-0.206278	-166.984	CG	ENSG00000242267.2	intron	SKINTL
1	48658649	48658902	254	27	0.774147	0.909567	-0.13542	-113.149	CG	name=L1MC;Class=LINE/L1	repeat
1	48658649	48658902	254	27	0.774147	0.909567	-0.13542	-113.149	CG	name=L1PREC2;Class=LINE/L1	repeat
1	48911029	48911292	264	32	0.771914	0.953025	-0.181111	-161.06	CG	ENSG00000132122.7	intron	SPATA6
1	48937135	48937869	735	113	0.357309	0.138209	0.2191	527.46	CG	1:48935303:48937303	CGI_shore
1	48937135	48937869	735	113	0.357309	0.138209	0.2191	527.46	CG	1:48937304:48938071	CGI
1	48937135	48937869	735	113	0.357309	0.138209	0.2191	527.46	CG	ENSG00000132122.7	exon	SPATA6
1	48937135	48937869	735	113	0.357309	0.138209	0.2191	527.46	CG	ENSG00000132122.7	utr5	SPATA6
1	48937135	48937869	735	113	0.357309	0.138209	0.2191	527.46	CG	ENSG00000132122.7	TSS	SPATA6
1	48937135	48937869	735	113	0.357309	0.138209	0.2191	527.46	CG	ENSG00000132122.7	intron	SPATA6
1	48937135	48937869	735	113	0.357309	0.138209	0.2191	527.46	CG	ENSG00000132122.7	promoter	SPATA6
1	48945302	48945511	210	31	0.787566	0.933436	-0.14587	-139.064	CG	name=L1MEc;Class=LINE/L1	repeat
1	48945302	48945511	210	31	0.787566	0.933436	-0.14587	-139.064	CG	1:48944533:48945450	CGI
1	48945302	48945511	210	31	0.787566	0.933436	-0.14587	-139.064	CG	1:48945450:48947451	CGI_shore
1	49053051	49053557	507	17	0.532084	0.866807	-0.334724	-112.698	CG	name=FLAM_C;Class=SINE/Alu	repeat
1	49053051	49053557	507	17	0.532084	0.866807	-0.334724	-112.698	CG	ENSG00000186094.12	intron	AGBL4
1	49055741	49055993	253	27	0.754243	0.936427	-0.182184	-148.224	CG	name=AluJb;Class=SINE/Alu	repeat
1	49055741	49055993	253	27	0.754243	0.936427	-0.182184	-148.224	CG	ENSG00000186094.12	intron	AGBL4
1	49196059	49196678	620	22	0.48338	0.775797	-0.292417	-116.012	CG	ENSG00000162373.8	intron	BEND5
1	49196059	49196678	620	22	0.48338	0.775797	-0.292417	-116.012	CG	ENSG00000186094.12	intron	AGBL4
1	49224754	49224943	190	25	0.738639	0.895855	-0.157217	-115.371	CG	ENSG00000162373.8	exon	BEND5
1	49224754	49224943	190	25	0.738639	0.895855	-0.157217	-115.371	CG	ENSG00000162373.8	promoter	BEND5
1	49224754	49224943	190	25	0.738639	0.895855	-0.157217	-115.371	CG	ENSG00000186094.12	intron	AGBL4
1	49352285	49352525	241	24	0.587179	0.813807	-0.226627	-110.251	CG	ENSG00000186094.12	intron	AGBL4
1	49363463	49363704	242	19	0.58633	0.875684	-0.289354	-118.518	CG	1:49362553:49364553	CGI_shore
1	49363463	49363704	242	19	0.58633	0.875684	-0.289354	-118.518	CG	name=L1MA4;Class=LINE/L1	repeat
1	49363463	49363704	242	19	0.58633	0.875684	-0.289354	-118.518	CG	ENSG00000186094.12	intron	AGBL4
1	49377011	49377249	239	22	0.575667	0.851223	-0.275557	-150.157	CG	name=MIRb;Class=SINE/MIR	repeat
1	49377011	49377249	239	22	0.575667	0.851223	-0.275557	-150.157	CG	ENSG00000186094.12	intron	AGBL4
1	49423731	49423822	92	16	0.645434	0.934636	-0.289202	-116.967	CG	name=L2c;Class=LINE/L2	repeat
1	49423731	49423822	92	16	0.645434	0.934636	-0.289202	-116.967	CG	ENSG00000186094.12	intron	AGBL4
1	49471622	49471891	270	31	0.721683	0.896883	-0.1752	-153.069	CG	ENSG00000186094.12	intron	AGBL4
1	49481125	49481425	301	35	0.638581	0.881362	-0.24278	-212.82	CG	ENSG00000186094.12	intron	AGBL4
1	49576734	49577030	297	27	0.616598	0.863037	-0.246438	-152.283	CG	name=L2b;Class=LINE/L2	repeat
1	49576734	49577030	297	27	0.616598	0.863037	-0.246438	-152.283	CG	ENSG00000186094.12	intron	AGBL4
1	49576734	49577030	297	27	0.616598	0.863037	-0.246438	-152.283	CG	ENSG00000229846.1	intron	RP11-141A19.1
1	49616666	49616802	137	20	0.586138	0.857356	-0.271218	-126.883	CG	ENSG00000239144.1	promoter	snoU13
1	49616666	49616802	137	20	0.586138	0.857356	-0.271218	-126.883	CG	ENSG00000186094.12	intron	AGBL4
1	49616666	49616802	137	20	0.586138	0.857356	-0.271218	-126.883	CG	ENSG00000229846.1	intron	RP11-141A19.1
1	49690007	49690316	310	22	0.51032	0.823188	-0.312868	-123.941	CG	ENSG00000186094.12	intron	AGBL4
1	49698096	49698240	145	14	0.40175	0.750672	-0.348921	-111.788	CG	ENSG00000186094.12	intron	AGBL4
1	49730362	49730513	152	16	0.578725	0.880159	-0.301434	-101.186	CG	name=L1M5;Class=LINE/L1	repeat
1	49730362	49730513	152	16	0.578725	0.880159	-0.301434	-101.186	CG	ENSG00000230114.1	intron	RP11-141A19.2
1	49730362	49730513	152	16	0.578725	0.880159	-0.301434	-101.186	CG	ENSG00000186094.12	intron	AGBL4
1	49748201	49748626	426	55	0.722292	0.898161	-0.17587	-264.453	CG	ENSG00000186094.12	intron	AGBL4
1	49795060	49795342	283	21	0.588732	0.85551	-0.266777	-124.914	CG	name=L2b;Class=LINE/L2	repeat
1	49795060	49795342	283	21	0.588732	0.85551	-0.266777	-124.914	CG	ENSG00000186094.12	intron	AGBL4
1	49799010	49799262	253	16	0.519039	0.825189	-0.306151	-103.388	CG	ENSG00000186094.12	intron	AGBL4
1	49801218	49801476	259	17	0.423903	0.800106	-0.376203	-109.34	CG	name=MIRc;Class=SINE/MIR	repeat
1	49801218	49801476	259	17	0.423903	0.800106	-0.376203	-109.34	CG	name=L2a;Class=LINE/L2	repeat
1	49801218	49801476	259	17	0.423903	0.800106	-0.376203	-109.34	CG	ENSG00000186094.12	intron	AGBL4
1	49815898	49816171	274	48	0.688529	0.918095	-0.229566	-284.947	CG	1:49815897:49816171	CGI
1	49815898	49816171	274	48	0.688529	0.918095	-0.229566	-284.947	CG	ENSG00000186094.12	intron	AGBL4
1	49872466	49872716	251	31	0.609732	0.845634	-0.235901	-170.805	CG	ENSG00000225623.1	intron	AGBL4-IT1
1	49872466	49872716	251	31	0.609732	0.845634	-0.235901	-170.805	CG	ENSG00000186094.12	intron	AGBL4
1	49886094	49886368	275	30	0.567216	0.838911	-0.271694	-176.084	CG	ENSG00000225623.1	intron	AGBL4-IT1
1	49886094	49886368	275	30	0.567216	0.838911	-0.271694	-176.084	CG	ENSG00000186094.12	intron	AGBL4
1	50001356	50001599	244	24	0.535698	0.794356	-0.258657	-140.092	CG	name=L1ME4a;Class=LINE/L1	repeat
1	50001356	50001599	244	24	0.535698	0.794356	-0.258657	-140.092	CG	ENSG00000186094.12	intron	AGBL4
1	50253032	50253255	224	23	0.566111	0.839379	-0.273267	-115.366	CG	name=MER68;Class=LTR/ERVL	repeat
1	50253032	50253255	224	23	0.566111	0.839379	-0.273267	-115.366	CG	ENSG00000186094.12	intron	AGBL4
1	50293544	50294736	1193	39	0.6647	0.894767	-0.230067	-212.927	CG	1:50292466:50294466	CGI_shore
1	50293544	50294736	1193	39	0.6647	0.894767	-0.230067	-212.927	CG	name=L2c;Class=LINE/L2	repeat
1	50293544	50294736	1193	39	0.6647	0.894767	-0.230067	-212.927	CG	1:50294467:50294673	CGI
1	50293544	50294736	1193	39	0.6647	0.894767	-0.230067	-212.927	CG	1:50294673:50296674	CGI_shore
1	50293544	50294736	1193	39	0.6647	0.894767	-0.230067	-212.927	CG	ENSG00000186094.12	intron	AGBL4
1	50313404	50313563	160	21	0.577853	0.81649	-0.238636	-119.451	CG	name=L1PB3;Class=LINE/L1	repeat
1	50313404	50313563	160	21	0.577853	0.81649	-0.238636	-119.451	CG	ENSG00000186094.12	intron	AGBL4
1	50376229	50376521	293	25	0.603623	0.852428	-0.248805	-146.965	CG	name=L2a;Class=LINE/L2	repeat
1	50376229	50376521	293	25	0.603623	0.852428	-0.248805	-146.965	CG	ENSG00000186094.12	intron	AGBL4
1	50444855	50445135	281	48	0.665036	0.854604	-0.189568	-224.319	CG	name=Tigger2b_Pri;Class=DNA/TcMar-Tigger	repeat
1	50444855	50445135	281	48	0.665036	0.854604	-0.189568	-224.319	CG	1:50444854:50445135	CGI
1	50444855	50445135	281	48	0.665036	0.854604	-0.189568	-224.319	CG	ENSG00000186094.12	intron	AGBL4
1	50468166	50468336	171	31	0.771912	0.923954	-0.152042	-142.918	CG	1:50468063:50468337	CGI
1	50468166	50468336	171	31	0.771912	0.923954	-0.152042	-142.918	CG	ENSG00000186094.12	intron	AGBL4
1	50477550	50477833	284	47	0.72889	0.915435	-0.186545	-228.295	CG	name=L1MA1;Class=LINE/L1	repeat
1	50477550	50477833	284	47	0.72889	0.915435	-0.186545	-228.295	CG	1:50477548:50477833	CGI
1	50477550	50477833	284	47	0.72889	0.915435	-0.186545	-228.295	CG	ENSG00000186094.12	intron	AGBL4
1	50489361	50489845	485	95	0.43761	0.179232	0.258378	510.865	CG	1:50487416:50489416	CGI_shore
1	50489361	50489845	485	95	0.43761	0.179232	0.258378	510.865	CG	1:50489417:50489846	CGI
1	50489361	50489845	485	95	0.43761	0.179232	0.258378	510.865	CG	ENSG00000186094.12	exon	AGBL4
1	50489361	50489845	485	95	0.43761	0.179232	0.258378	510.865	CG	ENSG00000186094.12	utr5	AGBL4
1	50489361	50489845	485	95	0.43761	0.179232	0.258378	510.865	CG	ENSG00000186094.12	promoter	AGBL4
1	50489361	50489845	485	95	0.43761	0.179232	0.258378	510.865	CG	ENSG00000186094.12	TSS	AGBL4
1	50489361	50489845	485	95	0.43761	0.179232	0.258378	510.865	CG	ENSG00000186094.12	intron	AGBL4
1	50514224	50514358	135	24	0.520732	0.273705	0.247028	117.585	CG	name=MIRb;Class=SINE/MIR	repeat
1	50514224	50514358	135	24	0.520732	0.273705	0.247028	117.585	CG	1:50513644:50514320	CGI
1	50514224	50514358	135	24	0.520732	0.273705	0.247028	117.585	CG	1:50514320:50516321	CGI_shore
1	50514224	50514358	135	24	0.520732	0.273705	0.247028	117.585	CG	ENSG00000162374.12	intron	ELAVL4
1	50522326	50522559	234	24	0.691948	0.925904	-0.233957	-121.085	CG	name=Tigger3b;Class=DNA/TcMar-Tigger	repeat
1	50522326	50522559	234	24	0.691948	0.925904	-0.233957	-121.085	CG	ENSG00000162374.12	intron	ELAVL4
1	50567630	50567915	286	27	0.658128	0.90266	-0.244532	-150.552	CG	ENSG00000162374.12	promoter	ELAVL4
1	50567630	50567915	286	27	0.658128	0.90266	-0.244532	-150.552	CG	ENSG00000162374.12	intron	ELAVL4
1	50791791	50791990	200	31	0.731541	0.915113	-0.183572	-167.699	CG	name=L1MC5;Class=LINE/L1	repeat
1	50791791	50791990	200	31	0.731541	0.915113	-0.183572	-167.699	CG	ENSG00000234080.2	TSS	RP11-183G22.1
1	50791791	50791990	200	31	0.731541	0.915113	-0.183572	-167.699	CG	ENSG00000234080.2	exon	RP11-183G22.1
1	50791791	50791990	200	31	0.731541	0.915113	-0.183572	-167.699	CG	ENSG00000234080.2	promoter	RP11-183G22.1
1	50880864	50881020	157	24	0.495957	0.197015	0.298942	148.023	CG	1:50878915:50880915	CGI_shore
1	50880864	50881020	157	24	0.495957	0.197015	0.298942	148.023	CG	1:50880916:50883426	CGI
1	50881350	50881516	167	32	0.478896	0.188183	0.290713	174.907	CG	1:50880916:50883426	CGI
1	50881885	50882299	415	61	0.348603	0.104318	0.244286	437.812	CG	1:50880916:50883426	CGI
1	50881885	50882299	415	61	0.348603	0.104318	0.244286	437.812	CG	1:50882227:50884227	CGI_shore
1	50882515	50882914	400	40	0.358027	0.125068	0.232959	204.715	CG	1:50880916:50883426	CGI
1	50882515	50882914	400	40	0.358027	0.125068	0.232959	204.715	CG	1:50882227:50884227	CGI_shore
1	50883299	50883483	185	33	0.378362	0.192996	0.185366	179.004	CG	1:50880916:50883426	CGI
1	50883299	50883483	185	33	0.378362	0.192996	0.185366	179.004	CG	1:50882227:50884227	CGI_shore
1	50883299	50883483	185	33	0.378362	0.192996	0.185366	179.004	CG	ENSG00000142700.7	utr3	DMRTA2
1	50883299	50883483	185	33	0.378362	0.192996	0.185366	179.004	CG	ENSG00000142700.7	exon	DMRTA2
1	50883299	50883483	185	33	0.378362	0.192996	0.185366	179.004	CG	1:50883426:50885427	CGI_shore
1	50883951	50884119	169	17	0.509413	0.209802	0.29961	101.477	CG	1:50882227:50884227	CGI_shore
1	50883951	50884119	169	17	0.509413	0.209802	0.29961	101.477	CG	ENSG00000142700.7	utr3	DMRTA2
1	50883951	50884119	169	17	0.509413	0.209802	0.29961	101.477	CG	ENSG00000142700.7	exon	DMRTA2
1	50883951	50884119	169	17	0.509413	0.209802	0.29961	101.477	CG	1:50883426:50885427	CGI_shore
1	50884230	50884650	421	105	0.483334	0.174713	0.308621	729.96	CG	ENSG00000142700.7	utr3	DMRTA2
1	50884230	50884650	421	105	0.483334	0.174713	0.308621	729.96	CG	ENSG00000142700.7	exon	DMRTA2
1	50884230	50884650	421	105	0.483334	0.174713	0.308621	729.96	CG	1:50883426:50885427	CGI_shore
1	50884230	50884650	421	105	0.483334	0.174713	0.308621	729.96	CG	1:50884228:50891471	CGI
1	50885018	50885369	352	79	0.391968	0.19233	0.199638	376.905	CG	ENSG00000142700.7	exon	DMRTA2
1	50885018	50885369	352	79	0.391968	0.19233	0.199638	376.905	CG	1:50883426:50885427	CGI_shore
1	50885018	50885369	352	79	0.391968	0.19233	0.199638	376.905	CG	1:50884228:50891471	CGI
1	50886309	50887373	1065	223	0.486111	0.174685	0.311426	1726.47	CG	ENSG00000142700.7	intron	DMRTA2
1	50886309	50887373	1065	223	0.486111	0.174685	0.311426	1726.47	CG	ENSG00000142700.7	exon	DMRTA2
1	50886309	50887373	1065	223	0.486111	0.174685	0.311426	1726.47	CG	ENSG00000142700.7	utr5	DMRTA2
[truncated: 95,524 more rows]
